# Supplementary material for: Phylogenetic analysis of the SINA/SIAH ubiquitin E3 ligase family in Metazoa
Source: BMC Evol Biol. 2017 Aug 7;17:182. doi: 10.1186/s12862-017-1024-x (PMC5547486; doi:10.1186/s12862-017-1024-x)
Supplement: Supplementary file 1 — Original alignment for SINA subtree. 20 invertebrate SINA sequences, no trimmed positions. (FASTA 11 kb) [file 12862_2017_1024_MOESM1_ESM.fasta]

>XP_002609562.1 hypothetical protein BRAFLDRAFT_129882 [Branchiostoma floridae]
-----------------------------------------------------------MS---------------------------------------------RQTISGKP---------------------------NRHTPTSSAT------------------------------STQ----------------------------DLAGLFECPVCFDYVLPPILQCQSGHLVCSSCRPKL--SCCPTCRGPL-GNIRNLAMEKVASTVMFPCKYASAGCPVTLLHTEKPDHEEICDFRPYSCPCPGSSCKWQGSLDAVMPHLTHAHKSITTLQ----GEDIVF---LATDINLPGAVDWVMMQSCFGHNFMLVLEKQEKYD---GHQQFFAIVQLIGTRKQAENFAYRLEL--NGHRRRLTWEATPRSIHEGVASAISSSDCLVFDTNIARLFADNGNLGINVTISTC-------------------
>XP_797311.2 PREDICTED: E3 ubiquitin-protein ligase SIAH1 isoform X2 [Strongylocentrotus purpuratus]
-----------------------------------------------------------MS---------------------------------------------RPAANGKA---------------------------RSHTPTTN----------------------------------Q----------------------------DLASLFECPVCFDYVLPPILQCQSGHLVCSNCRPKL--NCCPTCRGPL-GSIRNLAMEKVAQTVMFPCRYASSGCVATMSYNEKQDHEETCEFRPYSCPCPGASCKWQGSLDQVMPHLTHAHKSITTLQ----GEDIVF---LATDINLPGAVDWVMMQSCFGHHFMLVLEKQEKYD---GLQQFFAIVQLIGSRKQAENFAYRLEL--NGHRRRLSWEATPRSIHEGVQAAIMNSDCLVFDSSIAQLFAENGNLGINVTISMC-------------------
>NP_476725.1 seven in absentia, isoform A [Drosophila melanogaster]
-----------------------------------------------------------MSNKI--------------------------------------NPKRREPTAAAAGAGATGVATNTSTST---GSSSAGNTSSANTSSSSSS------------------SLSSAGGG-DAGMSA----------------------------DLTSLFECPVCFDYVLPPILQCSSGHLVCVSCRSKL--TCCPTCRGPL-ANIRNLAMEKVASNVKFPCKHSGYGCTASLVYTEKTEHEETCECRPYLCPCPGASCKWQGPLDLVMQHLMMSHKSITTLQ----GEDIVF---LATDINLPGAVDWVMMQSCFGHHFMLVLEKQEKYD---GHQQFFAIVQLIGSRKEAENFVYRLEL--NGNRRRLTWEAMPRSIHEGVASAIHNSDCLVFDTSIAQLFADNGNLGINVTISLV-------------------
>XP_001688791.1 AGAP006127-PA [Anopheles gambiae str. PEST]
-----MLT------VTAGTATHPSH--TETAEQT----AETTAATTTTTTTT-TTMSNKLNN-----------------------------------------PKRREVTGSSS---------------------------SNSSISSVGA--------------------GDSG------ISA----------------------------DLASLFECPVCFDYVLPPILQCQSGHLVCTSCRSKL--TCCPTCRGSL-GNIRNLAMEKVASNVKFPCKHSNHGCTVSLVYTEKAEHEEACEFRPYLCPCPGASCKWQGSLDYVMPHLMMSHKSITTLQ----GEDIVF---LATDINLPGAVDWVMMQSCFGHHFMLVLEKQEKYD---GHQQFYAIVQLIGSRKEAENFAYRLEL--NGNRRRLTWEAMPRSIHEGVASAILNSDCLVFDTSIAQLFADNGNLGINVTISVV-------------------
>XP_394284.2 PREDICTED: E3 ubiquitin-protein ligase Siah1 [Apis mellifera]
---MSQLS------ISTG---------------------------------------------------------------------------------------KRGRSVASS---------------------------SAPTVSSLS-------------------------------SST----------------------------DLASLFECPVCFDYVLPPILQCQSGHLVCSNCRPKL--NCCPTCRGPL-GNIRNLAMEKVAGNVMFPCKYSTSGCTVSLVHTEKADHEDACEFRPYSCPCPGASCKWQGSLEQVMPHLVMSHKSITTLQ----GEDIVF---LATDINLPGAVDWVMMQSCFGHHFMLVLEKQEKYD---GHQQFFAIVQLIGSRKQAENFAYRLEL--NGHKRRLTWEAMPRSIHEGVSSAILNSDCLVFDTSIAQLFADNGNLGINVTISMA-------------------
>XP_008186354.1 PREDICTED: E3 ubiquitin-protein ligase Siah1 [Acyrthosiphon pisum]
MAENTSIS------NNSGIVEFNHH--LVTDQETRMSGSGGSNSGGTSIGNP-TASVNTVSVLLPSG-----------------------------------GGTKRRSAVGNN---------------------------SSHNGGSASN--------------------SAS-------ISA----------------------------DLASLFECPVCFDYVLPPILQCQSGHLVCSTCRPKL--NCCPTCRGPL-GNIRNLAMEKVASTVMFPCKYSSSGCPVSLLHSEKVEHEELCECRPYTCPCPGASCKWQGGLEQVMEHLMVAHKSITTLQ----GEDIVF---LATDINLPGAVDWVMMQSCFGHHFMLVLEKQEKYE---GHQQFFAIVQLIGSRKQCENFAYRLEL--NGHRRRLAWEATPRSIHEGVSTAILNSDCLVFDTSTAQLFADNGNLGINVTISTNV------------------
>NP_500409.1 E3 ubiquitin-protein ligase siah-1 [Caenorhabditis elegans]
-MSN----------RNGGGGGGDYQDVIESLRRTQLIFEEDDNNSSDSAPQANHLSRHQTSNSLVEDM------VNHSNGNPPPVPPGITQQQCQIGLTP------RMSASPPSA-----VSTISGTAVLGKTMARVQSNPPGSIPHNTTTTAQGIQSVAPHI------PIGGGGAT--DDSSA----------------------------EILSVFECPVCLEYMLPPYMQCSSGHLVCSNCRPKL--QCCPTCRGPT-PSVRNLGLEKIANTVRFPCKFSTSGCPLNFHHADKTEHEELCEFRPYCCPCPGASCKWQGGLSDVMEHLKKIHKSITTLQ----GEDIVF---LATDINLPGAVDWVMMQSCFDYNFMLVLEKQEKYDPAQPTQMFYAVVQLIGSKKEADNFVYRLEL--SASRRRMSWEATPRSIHEGVVVAIQQSDCLAFDSNAAQLFAENGNLGINVTISRIDTPQRRHPNELENSDLEYD
>XP_013306181.1 seven in absentia protein [Necator americanus]
MSSNNHSQVPSVAVSSSGSASATA-----------LCGPNGSNSSNT--AGERSDRSGSRSGSPPSQ-------FMGPTAPNHGVA------------APHQKNLARVQATAPPV--------------------------VTCSPSSLSTQS-----VAPQIA-----TIGASEHT-DSSAEPYKEETTPRLLPETELDVTSPLLVPIEQQGVLSVFECPVCLEYMLPPYLQCQAGHLVCGNCRPKL--QCCPTCRGPT-PSVRNLGLEKIANTVRFPCKFASSGCPLFFYHFDKVEHEEACECRPYSCPCPGAACKWQGALNDVMDHLKKVHKSITTLQ----GEDIVF---LATDINLPGAVDWVMMQSCFGYNFMLVLEKQEKFD--HGQQVFYAVVQLIGAKKEADNFMYRLEL--STHRRRLCWEATPRSIHEGVAHAIQLSDCLAFDTPTAQLFAENGNLGINVTISMV-------------------
>XP_001898781.1 Ubiquitin ligase sia-1 [Brugia malayi]
-MSNEFKQ---------GSIAT------------------------------------------PAA-------VNGQNNPTQGVA------------TPQQKTVGRVQGSTPSG--------------------------SVSNP--VTTQS-----VAPQFA------VSTPHNV-THNANP----------------------------EVLSVFECPVCMDYMMPPYLQCQSGHLVCGNCRPKL--TCCPTCRGPV-PSVRNLVLEKIANTVMFPCKFSGSGCPLTFSHVEKVEHEELCEFRPYCCPCPGASCKWQGSLSEVMGHLMKVHKSITTLQ----GEDIVF---LATDINLPGAVDWVMMQSCFGYHFMLVLEKQEKFQ--DGNQMFYAVVQLIGAKKESENFMYRLEL--ATHRRRFSWEASPRSIHEGVAHAISLSDCMAFDSQTAQLFAENGNLGINVTISMV-------------------
>XP_003379392.1 E3 ubiquitin-protein ligase Siah1 [Trichinella spiralis]
---------------MAGV------------------------------------NTTQISTDV------------------------------------------QPTAPAPA-------------------------SSGTAVPTQLST--------------------SSSAHVPQNSCTA----------------------------EVLSVFECPVCLDYMLPPYLQCQSGHLVCGNCRPKL--TCCPTCRGPV-PSVRNLVMEKIANSVLFPCKFSSNGCPAAMLYQEKVEHEEACEFRPYSCPCPGASCKWQGNLDAVMPHLVKIHKSITTLQGINLGEDIVF---LATDINLPGSVDWVMMQSCFGYHFMLVLEKQEKCD---GHQMFYAVVQLIGSRQHAENFLYRLEL--SSVRRRLCWEATPRSIHEGVANAISQSDCLAFDTNTAQLFADSGNLGINVTITMVPPYIMNN------------
>XP_014779248.1 PREDICTED: E3 ubiquitin-protein ligase SIAH1-like [Octopus bimaculoides]
-----------------------------------------------------------MS--------------------------------------------RQPSNSGKA------------------------RGHSQQVPVQESTL---MMNIQTHKSERDCRGLKSST-----TSNN----------------------------DLATLFECPVCFDYALPPIMQCQSGHIVCHSCRQKL--SMCPTCRGPL-GNIRNLAMEKVAMTVLFPCKYSTNGCLVTLLHTEKSEHEETCECRPYCCPCPGASCKWQGSLEQVMSHLVQSHKSITTLQ----GEDIVF---LATDINLPGAVDWVMMQSCFGHNFMLVLEKQEKID---GLQMFYAIVQLIGTRKQAENFAYRLEL--SGHRRRLTWEATPRSIHDGVQSAILSSDCLVFDTNIAQLFADHGNLGINVTISTC-------------------
>XP_011434753.1 PREDICTED: E3 ubiquitin-protein ligase Siah1 [Crassostrea gigas]
---------------------------------------------------------MSLS--------------------------------------------RQPSSSGKQP-------------------RQIHNGGSSNVTTTQSV-------------------LAAAG-----SSNS----------------------------DLASLFECPVCFDYALPPITQCQSGHIVCQPCKQKL--NICPTCRGPL-GNIRNLAMEKVATTVMFPCKYSSSGCPVTLLHTDKQEHEETCEYRPYCCPCPGASCKWQGSLEQVMGHLMQQHKSITTLQ----GEDIVF---LATDINLPGAVDWVMMQSCFGHNFMLVLEKQEKLE---GQQMFYAIVQLIGTRKQAENFAYRLEL--NGHRRRLSWEATPRSIHDGVQSAIVASDCLVFDTNIAQLFADHGNLGINVTISMC-------------------
>XP_009028819.1 hypothetical protein HELRODRAFT_69385, partial [Helobdella robusta]
---------------------------------------------------------------------------------------------------------------------------------------------------------------------------LSSG-----NSSN----------------------------DLASLFECPVCFDYALPPIMQCQSGHIVCSHCRPKL--QFCPTCRGAL-GNIRNLAMEKVASQVLFPCRYMSNGCEASLPHTDKANHEDGCEFRPYNCPCPGASCKWQGSLEQVMPHLLQQHKSITTLQ----GEDIVF---LATDINLPGAVDWVMMQTCFGHHFMLVLEKQEKSE---GNQLFYTIVQLIGTRKQAESFAYRLEL--NGQKRRLTWEATPRSIHDGVQSAINSSDCLVFDTNVARLFADNGNLSINVTINTC-------------------
>XP_018646300.1 ubiquitin ligase sina (ec 6.3.2.-) (seven in absentia homolog)(smsina) [Schistosoma mansoni]
-MNNSITE------VNMSV------------------PSRATNSNNTILSEERTCHRSQMASSDAVGRTMALLPINHNHALHHGIK-----------LMPHINMPHREVGATTP------LVTNSGTA----------STCSMSLPGSMSSASDTVCNILPH---------NTSD-----SSSI----------------------------DLASLFECPVCMDYALPPIMQCQSGHIVCASCRSKL--SSCPTCRGNL-DNIRNLAMEKLASSVLFPCKYSTSGCPETFHYTSKSEHEAACEYRPYDCPCPGASCKWLGELEQVMPHLVHHHKSITTLQ----GEDIVF---LATDISLPGAVDWVMMQSCFGHSFMLVLEKQERVP---D-QIFFALVQLIGTRKQADQFVYRLEL--NGHRRRLTWEACPRSIHDGVQSAIAVSDCLVFDSNTAHSFAENGNLGINVTISQVSPSIS--------------
>XP_001637064.1 predicted protein, partial [Nematostella vectensis]
-------------------------------------------------------------------------------------------------------------------------------------------------------------------------------------TNA----------------------------DLTSIFECPVCFDYVLPPILQCSSGHLVCSNCRPKL--TCCPTCRGPL-GSIRNLAMEKVANTVSFPCKYANSGCEVNLPHTEKAEHEESCEFRPYSCPCPGASCKWQGSLDAVMPHLMHTHKSITTLQ----GEDIVF---LATDINLPGAVDWVMMQSCFGHHFMLVLEKQEKYE---GHQQFYAIVQLIGTRKQAESFIYRLEL--NGNRRRLAWEATPRSIHEGIASAILNSDCLVFDANIAHLFADNGNLGINVTISMVS------------------
>XP_020623250.1 E3 ubiquitin-protein ligase Siah1-like [Orbicella faveolata]
-----------------------------------------------------------MN---------------------------------------------RQPSSSQP---------------------------SQKPPRMNAN--------------------QPGG-----PTNA----------------------------DLASIFECPVCFDYVLPPILQCSSGHLVCSNCRPKL--TCCPTCRGPL-GSIRNLAMEKVANTVSFPCKYASAGCEVNLPHTEKPEHEESCEFRPYSCPCPGASCKWQGSLDSVMPHLMHAHKSITTLQ----GEDIVF---LATDINLPGAVDWVMMQSCFGHHFMLVLEKQEKIE---GLQQFYAIVQLIGTRKQAENFVYRLEL--NGNRRRLAWEATPRSIHEGIASAILNSDCLVFDTNIAHLFADNGNLGINVTISMVS------------------
>XP_015766642.1 PREDICTED: E3 ubiquitin-protein ligase Siah1-like [Acropora digitifera]
-----MLT-------------------------------RGRYLSKNNVGPS-MNFMCDMN---------------------------------------------RQ-STSQS---------------------------SQKPPRMNGT--------------------QQGG-----PTNA----------------------------DLASIFECPVCFDYVLPPIYQCSSGHLVCSNCRPKL--SCCPTCRGPL-AGIRNLAMEKVANTVSFPCKYASAGCEVNLPHTEKTEHEDFCEFRPYSCPCPGASCKWQGSLDSVMPHLMHAHKSITTLQ----GEDIVF---LATDINLPGAVDWVMMQSCFGHHFMLVLEKQEKIE---GLQQFYAIVQLIGTRKQAENFVYRLEL--NGNRRRLAWEATPRSIHEGIASAILNSDCLVFDTNIAHLFADNGNLGINVTISMVS------------------
>XP_002162099.1 PREDICTED: E3 ubiquitin-protein ligase SIAH1-like [Hydra vulgaris]
--------------------------------------------------------MSKMSNLM------------------------------------------RPVGTASP---------------------------NAIKGDVPMN--------------------IVSATM-NISSNP----------------------------DLASLFECPVCFDYVLPPIFQCSSGHLLCSNCRPKL--TICPSCRGPL-GSIRNLAMEKVANTVLFPCRYSSSGCNVTLPHTAKIEHEDSCECRPYVCPCPGASCKWSGTLDGVMPHLMVSHKSITTLQ----GEDIVF---LATDINLPGAVDWVMMQSCFGQHFMLVLEKQEKFE---GHQQFFAVVQLIGSRKQAENFAYRLEL--NGQRRRLAWEATPRSIHDGISAAISNSDCLVFDTSIAQLFADNGNLGINVTISLC-------------------
>XP_019850617.1 PREDICTED: E3 ubiquitin-protein ligase Siah1-like [Amphimedon queenslandica]
-----------------------------------------------------------MTHLP----------------------------------YP---------------------------------------------------------------------TIGAGA-----SDSS---------------------------RDLASLFECPVCFDYVLPPIHQCDSGHLVCSNCQPKLATQICPACRGPL-SGVRNLAMDKVAETVLFPCKYANSGCSLRFLHNEKRKHEETCEFRPYACPCPGTTCRWQGSLDEVLDHLLNAHKTITTLN----GEDIVF---LATDINLPGAVDWVMMQCCFEHHFMLVLEKQERHE---GHQQFFAVVQIIGTEKQAEQFRYKLELVDSRHGRKLAWEAKPRSIHDGISQVISGNDCLIFEPSMAQHFGENGNLAINVTIGRVCY-----------------
>XP_002108034.1 hypothetical protein TRIADDRAFT_19965 [Trichoplax adhaerens]
-----------------------------------------------------------MD--------------------------------------------ERSDAGLNE-----------------------QTATDSHQNDEDSNYK----------------QIKRKH---EDNQSG---------------DQFS---------SIINLFECPVCYDYVLPPIKQCTRGHLICEKCRLKI--LKCPVCNETFETDVRNLQMEKLARTLVFPCKFRQSGCQLCFSPDERKIHEDSCPFRIYSCPFP-ITCRWQGSLDSVVSHIVNSHKTVPMQD----GEDVVFSFVITSEVTV-----WAMIQKCHDQHFLVLVRKIEMSH---YIYQLYALVQVIAPKSIARNFAYVLTL--KDEQRRLALESSPISINDCIDDAIAVRDCLSVDFVTAKSFSQDGNIRLLVAIKAI-------------------
