# Supplementary material for: Phylogenetic analysis of the SINA/SIAH ubiquitin E3 ligase family in Metazoa
Source: BMC Evol Biol. 2017 Aug 7;17:182. doi: 10.1186/s12862-017-1024-x (PMC5547486; doi:10.1186/s12862-017-1024-x)
Supplement: Supplementary file 3 — Original alignment of entire SINA/SIAH database. 70 SINA/SIAH protein sequences, no trimmed positions. (FASTA 37 kb) [file 12862_2017_1024_MOESM3_ESM.fasta]

>H sap1
-----------------------MSRQTA----------------------------------------------------------------------------------------------------TALPTGTSKCP-----------------PSQRVPALTGTTA---------------------------------------------SNNDLASLFECPVCFDYVLPPILQCQSGH-----------LVCSNCRPKL--TCCPTCRGPLG-SIRNLAMEKVANSVLFPCKY-------------------ASSGCEITLP--HTEKADHEELCEFRPYSCPCPGASCKWQGSLDAVMPHLMHQHKSITTL-Q----GEDIVF---LATDINLPGAVDWVMMQSCFGFHFMLVLEKQEKYD---GHQQFFAIVQLIGTRKQAENFAYRLELNGHR--RRLTWEATPRSIHEGIATAIMNSDCLVFDTSIAQLFAENGNLGINVTISMC-------------------
>H sap2
-----------------------MSRPSSTGP---------------------------SANKPCSK-Q---------------------PP----------PQPQHTPS---------PAAPP------AAATISAAGP-----------------GSSAVPAAAAVISGP--------------GGGG------------------GAGPVSPQHHELTSLFECPVCFDYVLPPILQCQAGH-----------LVCNQCRQKL--SCCPTCRGALTPSIRNLAMEKVASAVLFPCKY-------------------ATTGCSLTLH--HTEKPEHEDICEYRPYSCPCPGASCKWQGSLEAVMSHLMHAHKSITTL-Q----GEDIVF---LATDINLPGAVDWVMMQSCFGHHFMLVLEKQEKYE---GHQQFFAIVLLIGTRKQAENFAYRLELNGNR--RRLTWEATPRSIHDGVAAAIMNSDCLVFDTAIAHLFADNGNLGINVTISTCCP-----------------
>H sap3
-----------------------------------------------------------------------------------------------------------------------------------------------------------------------------------------------------------------------------MLFFTQ-CFGAVLDLIHLRFQHYKAKRVFSAAGQLVC---------VVNPTHNLKYV-SSRRAVTQSAPEQGSFHPHH-LSHHHCHH----RHHHHLRHHAHPHHLH--HQEAGLHAN--PVTPCLCMCPLFSCQWEGRLEVVVPHLRQIHR-VDIL-Q----GAEIVF---LATDMHLPAPADWIIMHSCLGHHFLLVLRKQERHE---GHPQFFATMMLIGTPTQADCFTYRLELNRNH--RRLKWEATPRSVLECVDSVITDGDCLVLNTSLAQLFSDNGSLAIGIAIT-ATEVLPSE-AEM--------
>P tro1
-----------------------MSRQTA----------------------------------------------------------------------------------------------------TALPTGTSKCP-----------------PSQRVPALTGTTA---------------------------------------------SNNDLASLFECPVCFDYVLPPILQCQSGH-----------LVCSNCRPKL--TCCPTCRGPLG-SIRNLAMEKVANSVLFPCKY-------------------ASSGCEITLP--HTEKADHEELCEFRPYSCPCPGASCKWQGSLDAVMPHLMHQHKSITTL-Q----GEDIVF---LATDINLPGAVDWVMMQSCFGFHFMLVLEKQEKYD---GHQQFFAIVQLIGTRKQAENFAYRLELNGHR--RRLTWEATPRSIHEGIATAIMNSDCLVFDTSIAQLFAENGNLGINVTISMC-------------------
>P tro2
-----------------------MSRPSSTGP---------------------------SANKPCSK-Q---------------------PP----------PQPQHTPS---------PAAPP------AAATISAAGP-----------------GSSAVPAAAAVISGP--------------GGGG------------------GAGPVSPQHHELTSLFECPVCFDYVLPPILQCQAGH-----------LVCNQCRQKL--SCCPTCRGALTPSIRNLAMEKVASAVLFPCKY-------------------ATTGCSLTLH--HTEKPEHEDICEYRPYSCPCPGASCKWQGSLEAVMSHLMHAHKSITTL-Q----GEDIVF---LATDINLPGAVDWVMMQSCFGHHFMLVLEKQEKYE---GHQQFFAIVLLIGTRKQAENFAYRLELNGNR--RRLTWEATPRSIHDGVAAAIMNSDCLVFDTAIAHLFADNGNLGINVTISTCCP-----------------
>P tro3
-----------------------------------------------------------------------------------------------------------------------------------------------------------------------------------------------------------------------------MLFFTQ-CFGAVLDLIHLRFQHYKAKRVFSAAGQLVC---------VVNPTHNLKYV-SSRRAVTQSAPEQGSFHPHH-LSHHHCHH----RHHHHLRHHAHPHHLH--HQEAGLHAT--PVTPCLCMCPLFSCQWEGHLEVVVPHLRQIHR-VDIL-Q----GAEIVF---LATDMHLPAPADWIIMHSCLGHHFLLVLRKQERHE---GHPQFFATMMLIGTPTQADCFTYRLELNRNH--RRLKWEATPRSVLECVDSVITDGDCLVLNTSLAQLFSDNGSLAIGIAIT-ATEVLPSQ-AEM--------
>M_mus1
-----------------------MSRQTA----------------------------------------------------------------------------------------------------TALPTGTSKCP-----------------PSQRVPALTGTTA---------------------------------------------SNNDLASLFECPVCFDYVLPPILQCQSGH-----------LVCSNCRPKL--TCCPTCRGPLG-SIRNLAMEKVANSVLFPCKY-------------------ASSGCEITLP--HTEKAEHEELCEFRPYSCPCPGASCKWQGSLDAVMPHLMHQHKSITTL-Q----GEDIVF---LATDINLPGAVDWVMMQSCFGFHFMLVLEKQEKYD---GHQQFFAIVQLIGTRKQAENFAYRLELNGHR--RRLTWEATPRSIHEGIATAIMNSDCLVFDTSIAQLFAENGNLGINVTISMC-------------------
>M_mus2
-----------------------MSRPSSTGP---------------------------SANKPCSK-QP--------------------PP----------PQTPHAPS---------PAAPP------AAATISAAGP-----------------GSSAVPAAAAVISGP--------------GAGG------------------GADPVSPQHHELTSLFECPVCFDYVLPPILQCQAGH-----------LVCNQCRQKL--SCCPTCRGALTPSIRNLAMEKVASAVLFPCKY-------------------ATTGCSLTLH--HTEKPEHEDICEYRPYSCPCPGASCKWQGSLEAVMSHLMHAHKSITTL-Q----GEDIVF---LATDINLPGAVDWVMMQSCFGHHFMLVLEKQEKYE---GHQQFFAIVLLIGTRKQAENFAYRLELNGNR--RRLTWEATPRSIHDGVAAAIMNSDCLVFDTAIAHLFADNGNLGINVTISTCCQ-----------------
>M_mus3
-----------------------------------------------------------------------------------------------------------------------------------------------------------------------------------------------------------------------------MLFFTQ-CFGAVLDLIHLRFQHYKAKRVFSAAGQLVC---------VVNPTHNLKYV-SSRRGITQNSAEQGSFHPHH-LPHHHRHH----CHHNHLYQHARPHHLH--HQEPGLHNS--QVTP--CICPLFSCQWEGHLEVVVPHLRQIHR-IDIL-Q----GAEIVF---LATDMHLPAPADWIIMHSCLGHHFLLVLRKQERHE---GHPQFFATMMLIGTPTQADCFTYRLELNRNH--RRLKWEATPRSVLECVDSVITDGDCLVLNTSLAQLFSDNGSLAIGIAIT-ETDVGARDAAEM--------
>B_tau1
-----------------------MSRQTA----------------------------------------------------------------------------------------------------TALPTGTSKCA-----------------PSQRVPALTGTTA---------------------------------------------SNNDLASLFECPVCFDYVLPPILQCQSGH-----------LVCSNCRPKL--TCCPTCRGPLG-SIRNLAMEKVANSVLFPCKY-------------------ASSGCEITLP--HTEKADHEELCEFRPYSCPCPGASCKWQGSLDAVMPHLMHQHKSITTL-Q----GEDIVF---LATDINLPGAVDWVMMQSCFGFHFMLVLEKQEKYD---GHQQFFAIVQLIGTRKQAENFAYRLELNGHR--RRLTWEATPRSIHEGIATAIMNSDCLVFDTSIAQLFAENGNLGINVTISMC-------------------
>B_tau2
-----------------------MSRPSSTGP---------------------------SANKPCSK-Q---------------------PP----------PQPQHAPS---------PAAPP------AAATISAAGP-----------------GSSAVPAAAAVISGPGGG------GGGGGGGGG------------------GAGPVSPQHHELTSLFECPVCFDYVLPPILQCQAGH-----------LVCNQCRQKL--SCCPTCRGALTPSIRNLAMEKVASAVLFPCKY-------------------ATTGCSLTLH--HTEKPEHEDICEYRPYSCPCPGASCKWQGSLEAVMSHLMHAHKSITTL-Q----GEDIVF---LATDINLPGAVDWVMMQSCFGHHFMLVLEKQEKYE---GHQQFFAIVLLIGTRKQAENFAYRLELNGNR--RRLTWEATPRSIHDGVSAAIMNSDCLVFDTAIAHLFADNGNLGINVTISTCCP-----------------
>B_tau3
-----------------------------------------------------------------------------------------------------------------------------------------------------------------------------------------------------------------------------MLFFTQ-CFGAVLDLIHLRFQHNKAKRVFSAAGQLVC---------VVNPTHDLKYV-SSRHAVTQSAPEPSSYPPPH-APHHHCHRHCPLQPRHRLCHHARPHHLH--HQEVGPPAT--QVMP--CLCPLFSCQWEGHLEVVVPHLQQMHR-VDIL-Q----GADIVF---LATDMHLPAPADWLIIHSCFGHHFLLVLRKQERHA---GHPQFFATMMLIGTPTQADSFTYRLELNRNQKIKRKKHKQKKR---ECVDSVITNGDCLVINTSLAQHFSDNGSLAIGIDISAAAEICSSE-AEM--------
>T_tru1
-----------------------MSRQTA----------------------------------------------------------------------------------------------------TALPTGTSKCT-----------------PSQRVPALTGTTA---------------------------------------------SNNDLASLFECPVCFDYVLPPILQCQSGH-----------LVCSNCRPKL--TCCPTCRGPLG-SIRNLAMEKVANSVLFPCKY-------------------ASSGCEITLP--HTEKADHEELCEFRPYSCPCPGASCKWQGSLDAVMPHLMHQHKSITTL-Q----GEDIVF---LATDINLPGAVDWVMMQSCFGFHFMLVLEKQEKYD---GHQQFFAIVQLIGTRKQAENFAYRLELNGHR--RRLTWEATPRSIHEGIATAIMNSDCLVFDTSIAQLFAENGNLGINVTISMC-------------------
>T_tru2
-----------------------MSRPSSTGP---------------------------SANKPCSK-Q---------------------PP----------PQPQHAQS---------PTAPP------AAATISAAGP-----------------GSSAVPAAAAVISGP---------------GGG------------------GAGPVSPQHHELTSLFECPVCFDYVLPPILQCQAGH-----------LVCNQCRQKL--SCCPTCRGALTPSIRNLAMEKVASAVLFPCKY-------------------ATTGCSLTLH--HTEKPEHEDICEYRPYSCPCPGASCKWQGSLEAVMSHLMHAHKSITTL-Q----GEDIVF---LATDINLPGAVDWVMMQSCFGHHFMLVLEKQEKYE---GHQQFFAIVLLIGTRKQAENFAYRLELNGNR--RRLTWEATPRSIHDGVSSAIMNSDCLVFDTAIAHLFADNGNLGINVTISTCCP-----------------
>T_tru3
-----------------------------------------------------------------------------------------------------------------------------------------------------------------------------------------------------------------------------MLFFTQ-CFGAVLDLIHLRFQHYKAKRVFSAAGQLVC---------VVNPTHNLKYV-SGRCAVTQSAPEPGSFPPHL-LPPLLRHH----ARQPHLRHHARPHH-HPPHQEAGLHAA--QVTP--CTCPLFSCQWEGHLEVVVPHLRQMHR-VDIL-Q----GAEIVF---LATDMHLPAPADWIIVHSCLGHHFLLVLRKRERHA---GHPQFFATMMLIGTPTQADCFTYRLELNRNH--RRLKWEATPRSVLECVDSVITDGDCLVLNTSLAQLFSDNGSLAIGIAITAATEVCSSE-AEM--------
>M_dom1
-----------------------MSRQTA----------------------------------------------------------------------------------------------------TALPTGTSKCT-----------------PSQRVPALTGTTA---------------------------------------------SNNDLASLFECPVCFDYVLPPILQCQSGH-----------LVCSNCRPKL--TCCPTCRGPLG-SIRNLAMEKVANSVLFPCKY-------------------ASSGCEITLP--HTEKADHEELCEFRPYSCPCPGASCKWQGSLDAVMPHLMHQHKSITTL-Q----GEDIVF---LATDINLPGAVDWVMMQSCFGFHFMLVLEKQEKYD---GHQQFFAIVQLIGTRKQAENFAYRLELNGHR--RRLTWEATPRSIHEGIATAIMNSDCLVFDTSIAQLFAENGNLGINVTISMC-------------------
>M_dom2
-----------------------MSRPSSTGP---------------------------GANKPCGKQQ---------------------PPQSQQQQQQPQQQQPHAPS---------QAAPP------AAATISAAGP-----------------GSSAVAAAAAVISGP-------------GGGGG------------------GGGPVSPQHHELTSLFECPVCFDYVLPPILQCQAGH-----------LVCNQCRQKL--SCCPTCRGSLTPSIRNLAMEKVASAVLFPCKY-------------------ATTGCSLTLH--HTEKPEHEDICEFRPYSCPCPGASCKWQGSLEAVMSHLMHAHKSITTL-Q----GEDIVF---LATDINLPGAVDWVMMQSCFGHHFMLVLEKQEKYE---GHQQFFAIVLLIGTRKQAENFAYRLELNGNR--RRLTWEATPRSIHDGVAAAILNSDCLVFDTAIAHLFADNGNLGINVTISTCCP-----------------
>M_dom3
-----------------------------------------------------------------------------------------------------------------------------------------------------------------------------------------------------------------------------MLFFTQ-CFGAVLDLIHLRFQHYKAKRVFSAAGQLVC---------VVNPTHNLKYV-STRRAVTQSTPEPTGFHPHHHIHHHHRYHHQQQRHHHHHRHHSLPHHLH--HQEAVLHEA--PL-P-LCICPLFSCQWEGQLEVVLSHLRQSHR-IDIL-Q----GAEIVF---LATDMNLPAPADWIIMHSCLGHHFLLVLRKQEKYE---GHPQFFATMMLIGTPTQADCFTYRLELNRNQ--RRLKWEATPRSVLECVDSIITDGDCLVLNTSLAQLFSDNGSLAIGIAIS-ASKVHDPE-VEI--------
>G_gal1
-----------------------MSRQTA----------------------------------------------------------------------------------------------------TALPTGTSKCT-----------------PSQRVPALTGTTA---------------------------------------------SNNDLASLFECPVCFDYVLPPILQCQSGH-----------LVCSNCRPKL--TCCPTCRGPLG-SIRNLAMEKVANSVLFPCKY-------------------ASSGCEITLP--HTEKADHEELCEFRPYSCPCPGASCKWQGSLDAVMPHLMHQHKSITTL-Q----GEDIVF---LATDINLPGAVDWVMMQSCFGFHFMLVLEKQEKYD---GHQQFFAIVQLIGTRKQAENFAYRLELNGHR--RRLTWEATPRSIHEGIATAIMNSDCLVFDTSIAQLFAENGNLGINVTISMC-------------------
>G_gal2
-----------------------MSRPSSAGP---------------------------GASKPCGK-Q---------------------PP-------------PHASA------P--AAAAPA----PAAATIAASGA-----------------GSSAVPAAAAVLSGP-------------------------------------GGPVSPQHHELTSLFECPVCFDYVLPPILQCQAGH-----------LVCKQCRQKL--SLCPTCRGSLTPSIRNLAMEKVASAVLFPCKY-------------------ATTGCSLTLH--HTEKPEHEDICEYRPYSCPCPGATCKWQGSLEAVMSHLMHAHKSITTL-Q----GEDIVF---LATDINLPGAVDWVMMQSCFGHHFMLVLEKQEKYE---GHQQFFAIVLLIGTRKQAENFAYRLELNGNR--RRLTWEATPRSIHDGVNAAIVNSDCLVFDTAIAHLFADNGNLGINVTISTCCP-----------------
>G_gal3
-----------------------------------------------------------------------------------------------------------------------------------------------------------------------------------------------------------------------------MLFFTQ-CFGAVLDLIHLRFQHYKAKRVFSAAGQLVC---------VVNPTHSLKYA-PTRCVVAQTSTEQGSLPPC--------------------------------HHHEAVHDP--QLVP--CTCPLFSCPWEGHLEVVVSHLRQTHR-INIL-Q----GAEIVF---LATDMHLPAPTDWIIMHSCLGHQFLLVLRKQEKYK---GHPQFFATMMLIGTQTQADNFTYRLELNRNQ--RRLKWEATPRSVLECIDSIISDGDCLVLNTSLAQLFADNGSLAIGIAIT-TSNVHNSE-AEI--------
>S_vul1
-----------------------MSRQTA----------------------------------------------------------------------------------------------------TALPTGTSKCT-----------------PSQRVPALTGTTA---------------------------------------------SNNDLASLFECPVCFDYVLPPILQCQSGH-----------LVCSNCRPKL--TCCPTCRGPLG-SIRNLAMEKVANSVLFPCKY-------------------ASSGCEITLP--HTEKADHEELCEFRPYSCPCPGASCKWQGSLDAVMPHLMHQHKSITTL-Q----GEDIVF---LATDINLPGAVDWVMMQSCFGFHFMLVLEKQEKYD---GHQQFFAIVQLIGTRKQAENFAYRLELNGHR--RRLTWEATPRSIHEGIATAIMNSDCLVFDTSIAQLFAENGNLGINVTISMC-------------------
>S_vul2
-----------------------MSRPSPAGP---------------------------GPGKPCGKQQ-----------------------------------------------XAAAAAAAA----TAAAAAAAAATA--------------AAAAAAAPSLAAVLPGT---------GGVSPPSPP------------------LPPAQQQQQQELTSLFECPICFDYLLPPILQCPAGH-----------LVCKQCRQQR--SVCPTCQGSLTPSIRNLAMEKVASAILFPCKY-------------------ATTGCSLALH--HTEKPKHEAICEYRPYSCPCPGSSCGWEGSLEAVMSHLMHAHKSITTL-Q----GEDIIF---LATDINLPGPVDWVMMQSCFGHHFMLVLKK--KCE---GHPQFFATVLLIGTRKQAENFQYRLELHSSC--HRLTWEASPCSIHDGVSMAIYNSNCLVFDTATAHIFADNGNLGINVTISMCCP-----------------
>S_vul3
-----------------------------------------------------------------------------------------------------------------------------------------------------------------------------------------------------------------------------MLFFTQ-CFGAVLDLIHLRFQHYKAKRVFSAAGQLVC---------VVNPTHSLKYA-PTRCAAVQESTEQGVLPPC--------------------------------HHHEAVHDP--QLVP--CTCPLFSCPWEGHLEVVVSHLRQTHR-INIL-Q----GAEIVF---LATDMHLPAPTDWIIMHSCLGHQFLLVLRKQEKHE---GHPQFFATMMLIGTPSQANNFTYRLELNRNQ--RRLKWEATPRSVLERVDSVISDGDCLVLNTSLAQLFSDNGSLAIGIAIT-TSKVHSSE-AEM--------
>P_vit1
-----------------------MSRQTA----------------------------------------------------------------------------------------------------TALPTGTSKCT-----------------PSQRVPALTGTTA---------------------------------------------SNNDLASLFECPVCFDYVLPPILQCQSGH-----------LVCSNCRPKL--TCCPTCRGPLG-SIRNLAMEKVANSVLFPCKY-------------------ASSGCEITLP--HTEKADHEELCEFRPYSCPCPGASCKWQGSLDAVMPHLMHQHKSITTL-Q----GEDIVF---LATDINLPGAVDWVMMQSCFGFHFMLVLEKQEKYD---GHQQFFAIVQLIGTRKQAENFAYRLELNGHR--RRLTWEATPRSIHEGIATAIMNSDCLVFDTSIAQLFAENGNLGINVTISMC-------------------
>P_vit2
-----------------------MSRPSSAGP---------------------------STSNPCGKQQ---------------------------------QQQQLTPSLAAAAAPAAAAAAPASNN-AAAATISAAGA-----------------ASSGVPAAATVLSSP-------------GGGDG------------------SGGPVSPQHHELTSLFECPVCFDYVLPPILQCQAGH-----------LVCNQCRQKL--SCCPTCRGSLTPSIRNLAMEKVASAVLFPCKY-------------------ATTGCSLTLH--HTEKPEHEDICEFRPYSCPCPGASCKWQGSLEAVMSHLMHAHKSITTL-Q----GEDIVF---LATDINLPGAVDWVMMQSCFGHHFMLVLEKQEKYE---GHQQFFAIVLLIGTRKQAENFAYRLELNGNR--RRLTWEATPRSIHDGVAAAILNSDCLVFDTAIAHLFADNGNLGINVTISTCCP-----------------
>T_sir1
-----------------------MSRQTA----------------------------------------------------------------------------------------------------TALPTGTSKCT-----------------PSQRVPALTGTTA---------------------------------------------SNNDLASLFECPVCFDYVLPPILQCQSGH-----------LVCSNCRPKL--TCCPTCRGPLG-SIRNLAMEKVANSVLFPCKY-------------------ASSGCEITLP--HTEKADHEELCEFRPYSCPCPGASCKWQGSLDAVMPHLMHQHKSITTL-Q----GEDIVF---LATDINLPGAVDWVMMQSCFGFHFMLVLEKQEKYD---GHQQFFAIVQLIGTRKQAENFAYRLELNGHR--RRLTWEATPRSIHEGIATAIMNSDCLVFDTSIAQLFAENGNLGINVTISMC-------------------
>T_sir2
-----------------------MSRPSSAGP---------------------------SANKPCGK-Q------------------------------------QHTPS---------PAAAPAANTAAAAATISAAGA-----------------GSSAVPAAAAVISSP-------------GAGES------------------SGGAVSPQHHELTSLFECPVCFDYVLPPILQCQAGH-----------LVCNQCRQKL--SCCPTCRGSLTPSIRNLAMEKVASAVLFPCKY-------------------ATTGCSLTLH--HTEKPDHEDICEYRPYSCPCPGASCKWQGSLEAVMSHLMHAHKSITTL-Q----GEDIVF---LATDINLPGAVDWVMMQSCFGHHFMLVLEKQEKYE---GHQQFFAIVLLIGTRKQAENFAYRLELNGNR--RRLTWEATPRSIHDGVAAAIMNSDCLVFDTAIAHLFADNGNLGINVTISTCCP-----------------
>A_mis1
-----------------------MSRQTA----------------------------------------------------------------------------------------------------TALPTGTSKCT-----------------PSQRVPALTGTTA---------------------------------------------SNNDLASLFECPVCFDYVLPPILQCQSGH-----------LVCSNCRPKL--TCCPTCRGPLG-SIRNLAMEKVANSVLFPCKY-------------------ASSGCEITLP--HTEKADHEELCEFRPYSCPCPGASCKWQGSLDAVMPHLMHQHKSITTL-Q----GEDIVF---LATDINLPGAVDWVMMQSCFGFHFMLVLEKQEKYD---GHQQFFAIVQLIGTRKQAENFAYRLELNGHR--RRLTWEATPRSIHEGIATAIMNSDCLVFDTSIAQLFAENGNLGINVTISMC-------------------
>A_mis2
-----------------------MSRPSSAGP---------------------------SASKACGKQQ------------------------------------QHAPS---------PAAAP-----AAAATISAAGP-----------------GSSAVPAAAAVIAGP-------------GGGGG------------------GGGPVSPQHHELTSLFECPVCFDYVLPPILQCQAGH-----------LVCNQCRQKL--SCCPTCRGSLTPSIRNLAMEKVASAVLFPCKY-------------------ATTGCSLTLH--HTEKPEHEDICEYRPYSCPCPGASCKWQGSLEAVMSHLMHAHKSITTL-Q----GEDIVF---LATDINLPGAVDWVMMQSCFGHHFMLVLEKQEKYE---GHQQFFAIVLLIGTRKQAENFAYRLELNGNR--RRLTWEATPRSIHDGVAAAIMNSDCLVFDTAIAHLFADNGNLGINVTISTCCP-----------------
>A_mis3
-----------------------------------------------------------------------------------------------------------------------------------------------------------------------------------------------------------------------------MLFFTQ-CFGAVLDLIHLRFQHYKAKRVFSAAGQLVC---------VVNPTHSLKHA-SNRCAVAQTSTEQSSLHPH--------------------------------HPHEAVHDP--QLIP--CTCPLFSCQWEGHLEVVVSHLRQTHS-INIL-H----GAEIVF---LATDMHLPAPTDWIIIHSCLGHQFLLVLRKQEKYE---GHPQFFATMMLIGTPTQADNFTYRLELNRNQ--RRLKWEATPRSVLECIDSVISDGDCLVLNTSLAQLFSDNGSLAIGIAIT-SSKVHTAE-LEM--------
>C_pic1
-----------------------MSRQTA----------------------------------------------------------------------------------------------------TALPTGTSKCT-----------------PSQRVPALTGTTA---------------------------------------------SNNDLASLFECPVCFDYVLPPILQCQSGH-----------LVCSNCRPKL--TCCPTCRGPLG-SIRNLAMEKVANSVLFPCKY-------------------ASSGCEITLP--HTEKADHEELCEFRPYSCPCPGASCKWQGSLDAVMPHLMHQHKSITTL-Q----GEDIVF---LATDINLPGAVDWVMMQSCFGFHFMLVLEKQEKYD---GHQQFFAIVQLIGTRKQAENFAYRLELNGHR--RRLTWEATPRSIHEGIATAIMNSDCLVFDTSIAQLFAENGNLGINVTISMC-------------------
>C_pic2
-----------------------MSRPSSAGP---------------------------SANKPCGK-Q------------------------------------QHAPS---------PAAAP-----TAAATISAAGP-----------------GSSALPAAAAVISGP--------------GGGG------------------GGGPVSPQHHELTSLFECPVCFDYVLPPILQCQAGH-----------LVCNQCRQKL--SCCPTCRGSLTPSIRNLAMEKVASAVLFPCKY-------------------ATTGCSLTLH--HTEKPEHEDICEYRPYSCPCPGASCKWQGSLEAVMSHLMHAHKSITTL-Q----GEDIVF---LATDINLPGAVDWVMMQSCFGHHFMLVLEKQEKYE---GHQQFFAIVLLIGTRKQAENFAYRLELNGNR--RRLTWEATPRSIHDGVAAAIMNSDCLVFDTAIAHLFADNGNLGINVTISTCCP-----------------
>C_pic3
-----------------------------------------------------------------------------------------------------------------------------------------------------------------------------------------------------------------------------MLFFTQ-CFGAVLDLIHLRFQHYKAKRVFSAAGQLVC---------VVNPTHSLKYV-SNRHTVGQTSTEQGSLHSH--------------------------------HPLETVHDP--QLIP--CMCPLFSCQWEGHVEVVVSHLRQTHR-INIL-H----GAEIVF---LATDMHLPAPTDWIIMHSCLGHHFLLVLRKQEKYE---GHPQFFATMMLIGTPTQADNFTYRLELNRNQ--RRLKWEATPRSVLECVDSVISDGDCLVLNTSLAQLFSDNGSLAIGIAIT-ASKVHAAE-AEM--------
>X_tro1
-----------------------MSRQTA----------------------------------------------------------------------------------------------------TAIPTGTSKCP-----------------PSQRVPALTGTTA---------------------------------------------SNNDLASLFECPVCFDYVLPPILQCQSGH-----------LVCSNCRPKL--TCCPTCRGPLG-SIRNLAMEKVANSVLFPCKY-------------------ASSGCEVTLP--HTEKADHEELCEFRPYSCPCPGASCKWQGSLDAVMPHLMHQHKSITTL-Q----GEDIVF---LATDINLPGAVDWVMMQSCFGFHFMLVLEKQEKYD---GHQQFFAIVQLIGTRKQAENFAYRLELNGHR--RRLTWEATPRSIHEGIATAIMNSDCLVFDTSIAQLFAENGNLGINVTISMC-------------------
>X_tro2
-----------------------MSRPSSAGP---------------------------CASKPCGKQKQ--------------------PP--------P-PPPPHAAS------------------LSLPATIS-GGP-----------------GSSAPPPPAAAAAAI-------------------------------------TGPLSQQHQELTSLFECPVCFDYVLPPILQCQAGH-----------LVCNQCRQKL--SCCPTCRASLTPSIRNLAMEKVASAVLFPCKY-------------------ASTGCSLSLH--HTEKPEHEDICEYRPYSCPCPGASCKWQGSLENVMQHLTHSHKSITTL-Q----GEDIVF---LATDINLPGAVDWVMMQYCFNHHFMLVLEKQEKYE---GHQQFFAIVLLIGTRKQAENYAYRLELNGNR--RRLTWEATPRSIHDGVAAAIMNSDCLVFDTAIAHLFADNGNLGINVTISTCCP-----------------
>X_tro3
-----------------------------------------------------------------------------------------------------------------------------------------------------------------------------------------------------------------------------MLFFTQ-CFGAVLDLLHLRFQHYQAKRVFSSAGQLVC---------VVNPTQNLQNG-SNRSAVPEEDSSE--------------------RKEQYLCRQS-------------VNDP--QLTS--CTCPLYSCKWEGHLEVIVSHLTQSHT-INIL-H----GTEIVF---LATDMHLPAPVDWIITHSCLGHHFLLVLRKQEKYQ---GYPQFFATMMLIGTSAQAQNFNYKLELNRNR--RKLTWESTPRSVFDCVDSVITDGDCLILNASVAQLFSDNGSLAIGIAIA-ASKPCSVE-PEK--------
>L_cha1
-----------------------MSRQTA----------------------------------------------------------------------------------------------------TTLPTGTSKCA-----------------PSQRVPALTGTTA---------------------------------------------SNNDLASLFECPVCFDYVLPPILQCQSGH-----------LVCSNCRPKL--TCCPTCRGPLG-SIRNLAMEKVANSVLFPCKY-------------------ASSGCEITLP--HTEKTDHEELCEFRPYSCPCPGASCKWQGSLDAVMPHLMHQHKSITTL-Q----GEDIVF---LATDINLPGAVDWVMMQSCFGFHFMLVLEKQEKYD---GHQQFFAIVQLIGTRKQAENFAYRLELNGHR--RRLTWEATPRSIHEGIATAIMNSDCLVFDTSIAQLFAENGNLGINVTISMC-------------------
>L_cha2
-----------------------MSRPSSAGGSG----------------------GG-SSGKASGG--------------------------------------KHGSAGA--AGGAAAAATPV----GPAVSAAAASV-----------------SPGQ----------P-------------------------------------AAPLPAPAAELTALFECPVCFDYVLPPILQCQAGH-----------LVCNQCRQKL--SCCPTCRGPLSPSIRNLAMEKVASTLPFPCKY-------------------ASAGCLLSLH--HTEKPEHEEVCEFRPYTCPCPGASCKWQGSLEAVMPHLMHAHKSITTL-Q----GEDIVF---LATDINLHGAVDWVMMQSCFGHHFMLVLEKQERYE---GHQQFFAIVLLIGTRKQAENFAYRLELNGNR--RRLTWEATPRSIHDGVAAAIMNSDCLVFDTSIAHLFADNGNLGINVTISMC-------------------
>L_cha3
------------------------------------------------------------------------------------------------------------------------------------------------------------------------------------------------------------------------------------------------------MSVCGEGGNRWI---------MISPR---RHV-PDRHPV---------LPPNR---------------------GKKPEKIYKQHQVS-------------CTCPLLICQWEGCLEAVFPHLRHSHR-IPTL-Q----GEEIVF---LAMDIHLPDAEAWIIMQACLGQRFLLLLRKQKRHQ---GHSQFFATVMLMGTPSQAENFTYQLQLNRNQ--RRLTWEATPRSVLEHVDSIIAESDCLVLNASLAHLFSDNGNLAIIISIA-ISKPAGQPNMER--------
>D rer1
-------------------MDEEMSRQTA----------------------------------------------------------------------------------------------------TALPTGTSKCP-----------------PSQRVPTLSGTTA---------------------------------------------SNSDLASLFECPVCFDYVLPPILQCQSGH-----------LVCSNCRPKL--TCCPTCRGPLG-SIRNLAMEKVANSVLFPCKY-------------------ASSGCEVTLP--HTDKAEHEELCEFRPYSCPCPGASCKWQGSLDAVMPHLLHQHKSITTL-Q----GEDIVF---LATDINLPGAVDWVMMQSCFGFHFMLVLEKQEKYD---GHQQFFAIVQLIGTRKQAENFAYRLELNGHR--RRLTWEATPRSIHEGIATAIMNSDCLVFDTSIAQLFAENGNLGINVTISMC-------------------
>D rer2
-----------------------MSRPSSAGGAA----------------------GGLGAGKAGGS--------------------------------------KHGGSGGTTASAAAAAAAAA----AAAAAAAAAGVS------------GSVAGSGT-VPAAAV-ALP-------------------------------------VAALPGQSPELTALFECPVCFDYVLPPILQCQAGH-----------LVCNQCRQKL--SCCPTCRGPLTPSIRNLAMEKVASTLPFPCKY-------------------SSAGCLLSLH--HSEKPEHEEVCEFRPYTCPCPGASCKWQGSLEEVMPHLMHAHKSITTL-Q----GEDIVF---LATDINLPGAVDWVMMQSCFGHHFMLVLEKQEKYE---GHQQFFAIVLLIGTRKQAENFAYRLELNGNR--RRLTWEATPRSIHDGVAAAIMNSDCLVFDTSIAHLFADNGNLGINVTISMC-------------------
>S sal1
-----------------------MSRQTA----------------------------------------------------------------------------------------------------TALPTGTSKCA-----------------PSQRVPTLSGTTA---------------------------------------------SNSDLASLFECPVCFDYVLPPILQCQSGH-----------LVCSNCRPKL--TCCPTCRGPLG-SIRNLAMEKVANSVLFPCKY-------------------ASSGCEVTLP--HTDKAEHEELCEFRPYSCPCPGASCKWQGSLDAVMPHLMHQHKSITTL-Q----GEDIVF---LATDINLPGAVDWVMMQSCFGFHFMLVLEKQEKYD---GHQQFFAIVQLIGTRKQAENFAYRLELNGHR--RRLTWEATPRSIHEGIATAIMNSDCLVFDTSIAQLFAENGNLGINVTISMC-------------------
>S sal2
-----------------------MSRPSSAGGGG----------------------GGLGSGKAGGG--------------------------------------KHGGSGG------------------AAASAAAAGV-------------GAVAGSGSALPVAAV-ALP-------------------------------------SASLPGQSAELTALFECPVCFDYVLPPILQCQAGH-----------LVCNQCRQKL--SCCPTCRGPLTPSIRNLAMEKVASTLPFPCKY-------------------ASAGCLLSLH--HSEKPDHEEVCEFRPYTCPCPGASCKWQGSLEAVMPHLMHAHKSITTL-Q----GEDIVF---LATDINLPGAVDWVMMQSCFGHHFMLVLEKQEKYE---GHQQFFAVVLLIGTRKQAENFAYRLELNGNR--RRLTWEATPRSIHDGVAAAIMNSDCLVFDTSIAHLFADNGNLGINVTISMC-------------------
>O nil1
-----------------------MSRQTA----------------------------------------------------------------------------------------------------TALPTGTSKCP-----------------PSQRVPTLSGTTA---------------------------------------------SNSDLASLFECPVCFDYVLPPILQCQSGH-----------LVCSNCRPKL--TCCPTCRGPLG-SIRNLAMEKVANSVLFPCKY-------------------ASSGCEVTLP--HTDKTEHEELCEFRPYSCPCPGASCKWQGSLDAVMPHLMHQHKSITTL-Q----GEDIVF---LATDINLPGAVDWVMMQSCFGFHFMLVLEKQEKYD---GHQQFFAIVQLIGTRKQAENFAYRLELNGHR--RRLTWEATPRSIHEGIATAIMNSDCLVFDTSIAQLFAENGNLGINVTISMC-------------------
>O nil2
MTVPPVRQLS--GTGPQL---EAMSRPSSAGG------------------------GGLGPEKQAGX--------------------------------------KHGGAGG-----------------ASAAVAAAAGV-------------SSVAGSGSVPPSSTV-SMP-------------------------------------ATGLAGQSSELTALFECPVCFDYVLPPILQCQAGH-----------LVCNQCRQKL--SCCPTCRGPLTPSIRNLAMEKVASTLPFPCKY-------------------SSAGCLLSLH--HSEKPDHEEVCEFRPYTCPCPGATCKWHGSLEAVMPHLMHAHKSITTL-Q----GEDIVF---LATDINLPGAVDWVMMQSCFSHHFMLVLEKQEKYE---GHQQFFAVVLLIGTRKQAENFAYRLELNGNR--RRLTWEATPRSIHDGVAAAIMNSDCLVFDTSIAHLFADNGNLGINVTISMC-------------------
>C mil1
-----------------------MSRQTA----------------------------------------------------------------------------------------------------TALPTGTSKCT-----------------PSQRVPALTGTTA---------------------------------------------SNSDLASLFECPVCFDYVLPPILQCQSGH-----------LVCSNCRPKL--TCCPTCRGPLG-SIRNLAMEKVANSVLFPCKY-------------------ASSGCEITLP--HTEKADHEELCEFRPYSCPCPGASCKWQGSLDAVMPHLMHQHKSITTL-Q----GEDIVF---LATDINLPGAVDWVMMQSCFGFHFMLVLEKQEKYD---GHQQFFAIVQLIGTRKQAENFAYRLELNGHR--RRLTWEATPRSIHEGIATAIMNSDCLVFDTSIAQLFAENGNLGINVTISMC-------------------
>C mil2
----------------------------------------------------------------------------------------------------------------------------------------------------------------------------------------------------------------------------TSLFECPVCFDYVLPPILQCQAGH-----------LVCNQCRQKL--SCCPTCRGPLTPSIRNLAMEKVASTIPFPCKY-------------------ASAGCLLSLH--HTEKPEHEEVCEFRPYTCPCPGASCKWQGSLEAVMPHLMHAHKSITTL-Q----GEDIVF---LATDINLPGAVDWVMMQSCFGHHFMLVLEKQEKYE---GHQQFFAIVLLIGTRKQAENFAYRLELNGNR--RRLTWEATPRSIHDGVAAAIMNSDCLVFDTSIAHLFADHGNLGINVTISMC-------------------
>C mil3
-----------------------------------------------------------------------------------------------------------------------------------------------------------------------------------------------------------------------------MLFFTH-CFGFVLDLMHFRYQYHKARTAFSAAVQLVC---------VVRPT---------RSL-------------KY-------------------LPTSCPLALH--HREKARPEPECEISLFSCPCPGASCMWEGSLGAILPHLSHTHNNVSTL-----WGEHIVF---LATDIHLPGAVQWVMIQACFNHHFMLVLEKQEKYE---GHQQFFVYVLLIGTPEQAESFLYQLELKRNR--RRLTWEATPKGITESPVPVITTNDSLIFDTLMAQLFADKGSLAINVTISTC-------------------
>P_mar1
-------------------FPADMSRQTG----------------------------------------------------------------------------------------------------AALPNGASKTT-----------------PAQRVPALTGTTA---------------------------------------------SNNDLASLFECPVCFDYVLPPILQCQSGH-----------LVCSACRPKL--SCCPTCRGPLG-SIRNLAMEKVAASVLFPCKY-------------------ASSGCEVTLP--HTEKPDHEELCEFRPYSCPCPGASCKWQGSLETVMPHLLHQHKSITTLQQ----GEDIVF---LATDINLPGAVDWVMMQSCFGFHFMLVLEKQEKYD---GHQQFFAIVQLIGTRKQAEGFAYRLELNGHR--RRLTWEATPRSIHEGIATAIMNSDCLVFDTSIAQLFAENGNLGINVTISMC-------------------
>B_flo
-----------------------MSRQ------------------------------------------------------------------------------------------------------------TISGK-----------------PNRHTPTSSAT-----------------------------------------------STQDLAGLFECPVCFDYVLPPILQCQSGH-----------LVCSSCRPKL--SCCPTCRGPLG-NIRNLAMEKVASTVMFPCKY-------------------ASAGCPVTLL--HTEKPDHEEICDFRPYSCPCPGSSCKWQGSLDAVMPHLTHAHKSITTL-Q----GEDIVF---LATDINLPGAVDWVMMQSCFGHNFMLVLEKQEKYD---GHQQFFAIVQLIGTRKQAENFAYRLELNGHR--RRLTWEATPRSIHEGVASAISSSDCLVFDTNIARLFADNGNLGINVTISTC-------------------
>S_pur
-----------------------MSRP------------------------------------------------------------------------------------------------------------AANGK-----------------ARSHTPT---------------------------------------------------TNQDLASLFECPVCFDYVLPPILQCQSGH-----------LVCSNCRPKL--NCCPTCRGPLG-SIRNLAMEKVAQTVMFPCRY-------------------ASSGCVATMS--YNEKQDHEETCEFRPYSCPCPGASCKWQGSLDQVMPHLTHAHKSITTL-Q----GEDIVF---LATDINLPGAVDWVMMQSCFGHHFMLVLEKQEKYD---GLQQFFAIVQLIGSRKQAENFAYRLELNGHR--RRLSWEATPRSIHEGVQAAIMNSDCLVFDSSIAQLFAENGNLGINVTISMC-------------------
>D_mel
-----------------------MSNKINPKR------------------------------------RE--------------------PTA-------------------------AAAGAGA----TGVATNTSTSTG----------------SSSAGNTSSANTSSS-----------SSSSLSS------------------AGGGDAGMSADLTSLFECPVCFDYVLPPILQCSSGH-----------LVCVSCRSKL--TCCPTCRGPLA-NIRNLAMEKVASNVKFPCKH-------------------SGYGCTASLV--YTEKTEHEETCECRPYLCPCPGASCKWQGPLDLVMQHLMMSHKSITTL-Q----GEDIVF---LATDINLPGAVDWVMMQSCFGHHFMLVLEKQEKYD---GHQQFFAIVQLIGSRKEAENFVYRLELNGNR--RRLTWEAMPRSIHEGVASAIHNSDCLVFDTSIAQLFADNGNLGINVTISLV-------------------
>A_gam
-------------------------MLTVTAG---------------------------TATHP-----------------------------------------SHTET--------AEQTAET----TAATTTTTTTTTTMSNKLNNPKRREVTGSSSSNSSISSVGAGD-----------------------------------------SGISADLASLFECPVCFDYVLPPILQCQSGH-----------LVCTSCRSKL--TCCPTCRGSLG-NIRNLAMEKVASNVKFPCKH-------------------SNHGCTVSLV--YTEKAEHEEACEFRPYLCPCPGASCKWQGSLDYVMPHLMMSHKSITTL-Q----GEDIVF---LATDINLPGAVDWVMMQSCFGHHFMLVLEKQEKYD---GHQQFYAIVQLIGSRKEAENFAYRLELNGNR--RRLTWEAMPRSIHEGVASAILNSDCLVFDTSIAQLFADNGNLGINVTISVV-------------------
>A_mel
-----------------------MSQLSISTG-----------------------------------------------------------------------------------------------------------------------KRGRSVASSSAPTVSSLSS----------------------------------------------STDLASLFECPVCFDYVLPPILQCQSGH-----------LVCSNCRPKL--NCCPTCRGPLG-NIRNLAMEKVAGNVMFPCKY-------------------STSGCTVSLV--HTEKADHEDACEFRPYSCPCPGASCKWQGSLEQVMPHLVMSHKSITTL-Q----GEDIVF---LATDINLPGAVDWVMMQSCFGHHFMLVLEKQEKYD---GHQQFFAIVQLIGSRKQAENFAYRLELNGHK--RRLTWEAMPRSIHEGVSSAILNSDCLVFDTSIAQLFADNGNLGINVTISMA-------------------
>A_pis
-----------------------MAENTSISNNS----------------------G-------------------------------------------IVEFNHHLVTDQE-------------TRMSGSGGSNSGGTS-IGN------------PTASVNTVSVLLPSGGGTKRRSAVGNNSSHNGG------------------SASNSASISADLASLFECPVCFDYVLPPILQCQSGH-----------LVCSTCRPKL--NCCPTCRGPLG-NIRNLAMEKVASTVMFPCKY-------------------SSSGCPVSLL--HSEKVEHEELCECRPYTCPCPGASCKWQGGLEQVMEHLMVAHKSITTL-Q----GEDIVF---LATDINLPGAVDWVMMQSCFGHHFMLVLEKQEKYE---GHQQFFAIVQLIGSRKQCENFAYRLELNGHR--RRLAWEATPRSIHEGVSTAILNSDCLVFDTSTAQLFADNGNLGINVTISTNV------------------
>C_ele
-----------------------MSNRNGGGGGGDYQDVIESLRRTQLIFEEDDNNSSDSAPQANHLSRHQTSNSL--VEDMVNHSNGNPPPVPPGITQ---QQCQIGLT------PRMSASPP-----SAVSTISGTAVL------GKTMARVQSNPPGSIPHNTTTTAQGI------------QSVAP-------------HIPIGGGGATDDSSAEILSVFECPVCLEYMLPPYMQCSSGH-----------LVCSNCRPKL--QCCPTCRGPTP-SVRNLGLEKIANTVRFPCKF-------------------STSGCPLNFH--HADKTEHEELCEFRPYCCPCPGASCKWQGGLSDVMEHLKKIHKSITTL-Q----GEDIVF---LATDINLPGAVDWVMMQSCFDYNFMLVLEKQEKYDPAQPTQMFYAVVQLIGSKKEADNFVYRLELSASR--RRMSWEATPRSIHEGVVVAIQQSDCLAFDSNAAQLFAENGNLGINVTISRIDTPQRRHPNELENSDLEYD
>N_ame
-----------------M-----SSNNHSQVPSVAV-----------------SSSGSASATALCGPNGSNSSNTAGERSDRSGSRSGSPPSQFMG---------PTAPN--------HGVAAPHQKNLARVQATAPPVVT------CSP----SSLSTQSVAPQIATIGAS---------EHTDSSAEPYKEETTPRLLPETELDVTSPLLVPIEQQGVLSVFECPVCLEYMLPPYLQCQAGH-----------LVCGNCRPKL--QCCPTCRGPTP-SVRNLGLEKIANTVRFPCKF-------------------ASSGCPLFFY--HFDKVEHEEACECRPYSCPCPGAACKWQGALNDVMDHLKKVHKSITTL-Q----GEDIVF---LATDINLPGAVDWVMMQSCFGYNFMLVLEKQEKFDH--GQQVFYAVVQLIGAKKEADNFMYRLELSTHR--RRLCWEATPRSIHEGVAHAIQLSDCLAFDTPTAQLFAENGNLGINVTISMV-------------------
>B_mal
-----------------------MSNEFKQ--------------------------GSIAT-----------------------------PAAVNG---------QNNPT--------QGVATPQQKTVGRVQGSTPSGSV------SNP------VTTQSVAPQFA-VSTP---------HNVTHNANP----------------------------EVLSVFECPVCMDYMMPPYLQCQSGH-----------LVCGNCRPKL--TCCPTCRGPVP-SVRNLVLEKIANTVMFPCKF-------------------SGSGCPLTFS--HVEKVEHEELCEFRPYCCPCPGASCKWQGSLSEVMGHLMKVHKSITTL-Q----GEDIVF---LATDINLPGAVDWVMMQSCFGYHFMLVLEKQEKFQD--GNQMFYAVVQLIGAKKESENFMYRLELATHR--RRFSWEASPRSIHEGVAHAISLSDCMAFDSQTAQLFAENGNLGINVTISMV-------------------
>T_spi
-----------------------MAGVNTTQIS------------------------------------------------------------------------------------------------TDVQPTAPAPAS----------------SGTAVPTQLSTSSSA-------------------------------------HVPQNSCTAEVLSVFECPVCLDYMLPPYLQCQSGH-----------LVCGNCRPKL--TCCPTCRGPVP-SVRNLVMEKIANSVLFPCKF-------------------SSNGCPAAML--YQEKVEHEEACEFRPYSCPCPGASCKWQGNLDAVMPHLVKIHKSITTL-QGINLGEDIVF---LATDINLPGSVDWVMMQSCFGYHFMLVLEKQEKCD---GHQMFYAVVQLIGSRQHAENFLYRLELSSVR--RRLCWEATPRSIHEGVANAISQSDCLAFDTNTAQLFADSGNLGINVTITMVPPYIMNN------------
>O_bim
-----------------------MSRQPSNSG------------------------------------KA--------------------------------------------------------------------------RG-----------HSQQVPVQESTLMMNIQTHK-------SERDCR------------------GLKSSTTSNNDLATLFECPVCFDYALPPIMQCQSGH-----------IVCHSCRQKL--SMCPTCRGPLG-NIRNLAMEKVAMTVLFPCKY-------------------STNGCLVTLL--HTEKSEHEETCECRPYCCPCPGASCKWQGSLEQVMSHLVQSHKSITTL-Q----GEDIVF---LATDINLPGAVDWVMMQSCFGHNFMLVLEKQEKID---GLQMFYAIVQLIGTRKQAENFAYRLELSGHR--RRLTWEATPRSIHDGVQSAILSSDCLVFDTNIAQLFADHGNLGINVTISTC-------------------
>C_gig
--------MS-------------LSRQPSSSG------------------------------------KQ--------------------PRQ-------------------------------------------------IHNG-----------GSSNVTTTQSV-----------------------------------------LAAAGSSNSDLASLFECPVCFDYALPPITQCQSGH-----------IVCQPCKQKL--NICPTCRGPLG-NIRNLAMEKVATTVMFPCKY-------------------SSSGCPVTLL--HTDKQEHEETCEYRPYCCPCPGASCKWQGSLEQVMGHLMQQHKSITTL-Q----GEDIVF---LATDINLPGAVDWVMMQSCFGHNFMLVLEKQEKLE---GQQMFYAIVQLIGTRKQAENFAYRLELNGHR--RRLSWEATPRSIHDGVQSAIVASDCLVFDTNIAQLFADHGNLGINVTISMC-------------------
>H_rob
------------------------------------------------------------------------------------------------------------------------------------------------------------------------------------------------------------------LSSGNSSNDLASLFECPVCFDYALPPIMQCQSGH-----------IVCSHCRPKL--QFCPTCRGALG-NIRNLAMEKVASQVLFPCRY-------------------MSNGCEASLP--HTDKANHEDGCEFRPYNCPCPGASCKWQGSLEQVMPHLLQQHKSITTL-Q----GEDIVF---LATDINLPGAVDWVMMQTCFGHHFMLVLEKQEKSE---GNQLFYTIVQLIGTRKQAESFAYRLELNGQK--RRLTWEATPRSIHDGVQSAINSSDCLVFDTNVARLFADNGNLSINVTINTC-------------------
>S_man
--------MN--NSITEVN----MSVPSRATNSN---------------------NTILSEERTCHRSQMAS-------SDAVGRTMALLPINHNHAL-------HHGIK------LMPHINMPHREVGATTPLVTNSGTA--------------STCSMSLPGSMSSASDT-------------------------------VCNILPHNTSDSSSIDLASLFECPVCMDYALPPIMQCQSGH-----------IVCASCRSKL--SSCPTCRGNLD-NIRNLAMEKLASSVLFPCKY-------------------STSGCPETFH--YTSKSEHEAACEYRPYDCPCPGASCKWLGELEQVMPHLVHHHKSITTL-Q----GEDIVF---LATDISLPGAVDWVMMQSCFGHSFMLVLEKQERVP----DQIFFALVQLIGTRKQADQFVYRLELNGHR--RRLTWEACPRSIHDGVQSAIAVSDCLVFDSNTAHSFAENGNLGINVTISQVSPSIS--------------
>N vec
-----------------------------------------------------------------------------------------------------------------------------------------------------------------------------------------------------------------------TNADLTSIFECPVCFDYVLPPILQCSSGH-----------LVCSNCRPKL--TCCPTCRGPLG-SIRNLAMEKVANTVSFPCKY-------------------ANSGCEVNLP--HTEKAEHEESCEFRPYSCPCPGASCKWQGSLDAVMPHLMHTHKSITTL-Q----GEDIVF---LATDINLPGAVDWVMMQSCFGHHFMLVLEKQEKYE---GHQQFYAIVQLIGTRKQAESFIYRLELNGNR--RRLAWEATPRSIHEGIASAILNSDCLVFDANIAHLFADNGNLGINVTISMVS------------------
>O fav
-----------------------MNRQ------------------------------------------------------------------------------------------------------------PSSSQ-----------------PSQKPPRMNANQPGG------------------------------------------PTNADLASIFECPVCFDYVLPPILQCSSGH-----------LVCSNCRPKL--TCCPTCRGPLG-SIRNLAMEKVANTVSFPCKY-------------------ASAGCEVNLP--HTEKPEHEESCEFRPYSCPCPGASCKWQGSLDSVMPHLMHAHKSITTL-Q----GEDIVF---LATDINLPGAVDWVMMQSCFGHHFMLVLEKQEKIE---GLQQFYAIVQLIGTRKQAENFVYRLELNGNR--RRLAWEATPRSIHEGIASAILNSDCLVFDTNIAHLFADNGNLGINVTISMVS------------------
>A dig
-MLTRGRYLSKNNVGPSMNFMCDMNRQ-------------------------------------------------------------------------------------------------------------STSQ-----------------SSQKPPRMNGTQQGG------------------------------------------PTNADLASIFECPVCFDYVLPPIYQCSSGH-----------LVCSNCRPKL--SCCPTCRGPLA-GIRNLAMEKVANTVSFPCKY-------------------ASAGCEVNLP--HTEKTEHEDFCEFRPYSCPCPGASCKWQGSLDSVMPHLMHAHKSITTL-Q----GEDIVF---LATDINLPGAVDWVMMQSCFGHHFMLVLEKQEKIE---GLQQFYAIVQLIGTRKQAENFVYRLELNGNR--RRLAWEATPRSIHEGIASAILNSDCLVFDTNIAHLFADNGNLGINVTISMVS------------------
>H vul
-----------------------MSKMSN--------------------------------------------------------------------------------------------------LMRPVGTASPNAIK----------------GDVPMNIVSATMNIS-------------------------------------------SNPDLASLFECPVCFDYVLPPIFQCSSGH-----------LLCSNCRPKL--TICPSCRGPLG-SIRNLAMEKVANTVLFPCRY-------------------SSSGCNVTLP--HTAKIEHEDSCECRPYVCPCPGASCKWSGTLDGVMPHLMVSHKSITTL-Q----GEDIVF---LATDINLPGAVDWVMMQSCFGQHFMLVLEKQEKFE---GHQQFFAVVQLIGSRKQAENFAYRLELNGQR--RRLAWEATPRSIHDGISAAISNSDCLVFDTSIAQLFADNGNLGINVTISLC-------------------
>A que
-----------------------MTHLPYPTI---------------------------------------------------------------------------------------------------------------------------------------------------------------------------------GAGASDSSRDLASLFECPVCFDYVLPPIHQCDSGH-----------LVCSNCQPKLATQICPACRGPLS-GVRNLAMDKVAETVLFPCKY-------------------ANSGCSLRFL--HNEKRKHEETCEFRPYACPCPGTTCRWQGSLDEVLDHLLNAHKTITTL-N----GEDIVF---LATDINLPGAVDWVMMQCCFEHHFMLVLEKQERHE---GHQQFFAVVQIIGTEKQAEQFRYKLELVDSRHGRKLAWEAKPRSIHDGISQVISGNDCLIFEPSMAQHFGENGNLAINVTIGRVCY-----------------
>T adh
-----------------------MDER----------------------------------------------------------------------------------------------------------------------------------SDAGLNEQTATDSHQ---------NDEDSNYKQIKRKH-------------EDNQSGDQFSSIINLFECPVCYDYVLPPIKQCTRGH-----------LICEKCRLKI--LKCPVCNETFETDVRNLQMEKLARTLVFPCKF-------------------RQSGCQLCFS--PDERKIHEDSCPFRIYSCPFP-ITCRWQGSLDSVVSHIVNSHKTVPM--QD---GEDVVFSFVITSEVTV-----WAMIQKCHDQHFLVLVRKIEMSH---YIYQLYALVQVIAPKSIARNFAYVLTLKDEQ--RRLALESSPISINDCIDDAIAVRDCLSVDFVTAKSFSQDGNIRLLVAIKAI-------------------
