# Supplementary material for: Phylogenetic analysis of the SINA/SIAH ubiquitin E3 ligase family in Metazoa
Source: BMC Evol Biol. 2017 Aug 7;17:182. doi: 10.1186/s12862-017-1024-x (PMC5547486; doi:10.1186/s12862-017-1024-x)
Supplement: Supplementary file 4 — Refined alignment of entire SINA/SIAH database. 70 SINA/SIAH sequences, trimmed according to Methods. (FASTA 21 kb) [file 12862_2017_1024_MOESM4_ESM.fasta]

>H sap1
MSRQTA-------------TALPTGTSKCPPSQRVPALTGTTA--------SNNDLASLFECPVCFDYVLPPILQCQSGHLVCSNCRPKLTCCPTCRGPLGSIRNLAMEKVANSVLFPCKYASSGCEITLPHTEKADHEELCEFRPYSCPCPGASCKWQGSLDAVMPHLMHQHKSITTLQGEDIVFLATDINLPGAVDWVMMQSCFGFHFMLVLEKQEKYDGHQQFFAIVQLIGTRKQAENFAYRLELNGHRRRLTWEATPRSIHEGIATAIMNSDCLVFDTSIAQLFAENGNLGINVTISMC--
>H sap2
MSRPSSTGPSANKPQHTPS-AAATISAAGPGSSAVPAAAAVISGPAGPVSPQHHELTSLFECPVCFDYVLPPILQCQAGHLVCNQCRQKLSCCPTCRGALTSIRNLAMEKVASAVLFPCKYATTGCSLTLHHTEKPEHEDICEYRPYSCPCPGASCKWQGSLEAVMSHLMHAHKSITTLQGEDIVFLATDINLPGAVDWVMMQSCFGHHFMLVLEKQEKYEGHQQFFAIVLLIGTRKQAENFAYRLELNGNRRRLTWEATPRSIHDGVAAAIMNSDCLVFDTAIAHLFADNGNLGINVTISTCCP
>H sap3
---------------------------------------------------------MLFFTQ-CFGAVLDLIHLRFQHYLVC-------VVNPTHNLKYVSSRRAVTQSAPEQGSFHPHHRHHAHPHHLHHQEAGLHAN--PVTPCLCMCPLFSCQWEGRLEVVVPHLRQIHR-VDILQGAEIVFLATDMHLPAPADWIIMHSCLGHHFLLVLRKQERHEGHPQFFATMMLIGTPTQADCFTYRLELNRNHRRLKWEATPRSVLECVDSVITDGDCLVLNTSLAQLFSDNGSLAIGIAIT-ATE
>P tro1
MSRQTA-------------TALPTGTSKCPPSQRVPALTGTTA--------SNNDLASLFECPVCFDYVLPPILQCQSGHLVCSNCRPKLTCCPTCRGPLGSIRNLAMEKVANSVLFPCKYASSGCEITLPHTEKADHEELCEFRPYSCPCPGASCKWQGSLDAVMPHLMHQHKSITTLQGEDIVFLATDINLPGAVDWVMMQSCFGFHFMLVLEKQEKYDGHQQFFAIVQLIGTRKQAENFAYRLELNGHRRRLTWEATPRSIHEGIATAIMNSDCLVFDTSIAQLFAENGNLGINVTISMC--
>P tro2
MSRPSSTGPSANKPQHTPS-AAATISAAGPGSSAVPAAAAVISGPAGPVSPQHHELTSLFECPVCFDYVLPPILQCQAGHLVCNQCRQKLSCCPTCRGALTSIRNLAMEKVASAVLFPCKYATTGCSLTLHHTEKPEHEDICEYRPYSCPCPGASCKWQGSLEAVMSHLMHAHKSITTLQGEDIVFLATDINLPGAVDWVMMQSCFGHHFMLVLEKQEKYEGHQQFFAIVLLIGTRKQAENFAYRLELNGNRRRLTWEATPRSIHDGVAAAIMNSDCLVFDTAIAHLFADNGNLGINVTISTCCP
>P tro3
---------------------------------------------------------MLFFTQ-CFGAVLDLIHLRFQHYLVC-------VVNPTHNLKYVSSRRAVTQSAPEQGSFHPHHRHHAHPHHLHHQEAGLHAT--PVTPCLCMCPLFSCQWEGHLEVVVPHLRQIHR-VDILQGAEIVFLATDMHLPAPADWIIMHSCLGHHFLLVLRKQERHEGHPQFFATMMLIGTPTQADCFTYRLELNRNHRRLKWEATPRSVLECVDSVITDGDCLVLNTSLAQLFSDNGSLAIGIAIT-ATE
>M_mus1
MSRQTA-------------TALPTGTSKCPPSQRVPALTGTTA--------SNNDLASLFECPVCFDYVLPPILQCQSGHLVCSNCRPKLTCCPTCRGPLGSIRNLAMEKVANSVLFPCKYASSGCEITLPHTEKAEHEELCEFRPYSCPCPGASCKWQGSLDAVMPHLMHQHKSITTLQGEDIVFLATDINLPGAVDWVMMQSCFGFHFMLVLEKQEKYDGHQQFFAIVQLIGTRKQAENFAYRLELNGHRRRLTWEATPRSIHEGIATAIMNSDCLVFDTSIAQLFAENGNLGINVTISMC--
>M_mus2
MSRPSSTGPSANKPPHAPS-AAATISAAGPGSSAVPAAAAVISGPADPVSPQHHELTSLFECPVCFDYVLPPILQCQAGHLVCNQCRQKLSCCPTCRGALTSIRNLAMEKVASAVLFPCKYATTGCSLTLHHTEKPEHEDICEYRPYSCPCPGASCKWQGSLEAVMSHLMHAHKSITTLQGEDIVFLATDINLPGAVDWVMMQSCFGHHFMLVLEKQEKYEGHQQFFAIVLLIGTRKQAENFAYRLELNGNRRRLTWEATPRSIHDGVAAAIMNSDCLVFDTAIAHLFADNGNLGINVTISTCCQ
>M_mus3
---------------------------------------------------------MLFFTQ-CFGAVLDLIHLRFQHYLVC-------VVNPTHNLKYVSSRRGITQNSAEQGSFHPHHYQHARPHHLHHQEPGLHNS--QVTP--CICPLFSCQWEGHLEVVVPHLRQIHR-IDILQGAEIVFLATDMHLPAPADWIIMHSCLGHHFLLVLRKQERHEGHPQFFATMMLIGTPTQADCFTYRLELNRNHRRLKWEATPRSVLECVDSVITDGDCLVLNTSLAQLFSDNGSLAIGIAIT-ETD
>B_tau1
MSRQTA-------------TALPTGTSKCAPSQRVPALTGTTA--------SNNDLASLFECPVCFDYVLPPILQCQSGHLVCSNCRPKLTCCPTCRGPLGSIRNLAMEKVANSVLFPCKYASSGCEITLPHTEKADHEELCEFRPYSCPCPGASCKWQGSLDAVMPHLMHQHKSITTLQGEDIVFLATDINLPGAVDWVMMQSCFGFHFMLVLEKQEKYDGHQQFFAIVQLIGTRKQAENFAYRLELNGHRRRLTWEATPRSIHEGIATAIMNSDCLVFDTSIAQLFAENGNLGINVTISMC--
>B_tau2
MSRPSSTGPSANKPQHAPS-AAATISAAGPGSSAVPAAAAVISGPAGPVSPQHHELTSLFECPVCFDYVLPPILQCQAGHLVCNQCRQKLSCCPTCRGALTSIRNLAMEKVASAVLFPCKYATTGCSLTLHHTEKPEHEDICEYRPYSCPCPGASCKWQGSLEAVMSHLMHAHKSITTLQGEDIVFLATDINLPGAVDWVMMQSCFGHHFMLVLEKQEKYEGHQQFFAIVLLIGTRKQAENFAYRLELNGNRRRLTWEATPRSIHDGVSAAIMNSDCLVFDTAIAHLFADNGNLGINVTISTCCP
>B_tau3
---------------------------------------------------------MLFFTQ-CFGAVLDLIHLRFQHNLVC-------VVNPTHDLKYVSSRHAVTQSAPEPSSYPPPHCHHARPHHLHHQEVGPPAT--QVMP--CLCPLFSCQWEGHLEVVVPHLQQMHR-VDILQGADIVFLATDMHLPAPADWLIIHSCFGHHFLLVLRKQERHAGHPQFFATMMLIGTPTQADSFTYRLELNRNQKRKKHKQKKR---ECVDSVITNGDCLVINTSLAQHFSDNGSLAIGIDISAAAE
>T_tru1
MSRQTA-------------TALPTGTSKCTPSQRVPALTGTTA--------SNNDLASLFECPVCFDYVLPPILQCQSGHLVCSNCRPKLTCCPTCRGPLGSIRNLAMEKVANSVLFPCKYASSGCEITLPHTEKADHEELCEFRPYSCPCPGASCKWQGSLDAVMPHLMHQHKSITTLQGEDIVFLATDINLPGAVDWVMMQSCFGFHFMLVLEKQEKYDGHQQFFAIVQLIGTRKQAENFAYRLELNGHRRRLTWEATPRSIHEGIATAIMNSDCLVFDTSIAQLFAENGNLGINVTISMC--
>T_tru2
MSRPSSTGPSANKPQHAQS-AAATISAAGPGSSAVPAAAAVISGPAGPVSPQHHELTSLFECPVCFDYVLPPILQCQAGHLVCNQCRQKLSCCPTCRGALTSIRNLAMEKVASAVLFPCKYATTGCSLTLHHTEKPEHEDICEYRPYSCPCPGASCKWQGSLEAVMSHLMHAHKSITTLQGEDIVFLATDINLPGAVDWVMMQSCFGHHFMLVLEKQEKYEGHQQFFAIVLLIGTRKQAENFAYRLELNGNRRRLTWEATPRSIHDGVSSAIMNSDCLVFDTAIAHLFADNGNLGINVTISTCCP
>T_tru3
---------------------------------------------------------MLFFTQ-CFGAVLDLIHLRFQHYLVC-------VVNPTHNLKYVSGRCAVTQSAPEPGSFPPHLRHHARPHH-HHQEAGLHAA--QVTP--CTCPLFSCQWEGHLEVVVPHLRQMHR-VDILQGAEIVFLATDMHLPAPADWIIVHSCLGHHFLLVLRKRERHAGHPQFFATMMLIGTPTQADCFTYRLELNRNHRRLKWEATPRSVLECVDSVITDGDCLVLNTSLAQLFSDNGSLAIGIAITAATE
>M_dom1
MSRQTA-------------TALPTGTSKCTPSQRVPALTGTTA--------SNNDLASLFECPVCFDYVLPPILQCQSGHLVCSNCRPKLTCCPTCRGPLGSIRNLAMEKVANSVLFPCKYASSGCEITLPHTEKADHEELCEFRPYSCPCPGASCKWQGSLDAVMPHLMHQHKSITTLQGEDIVFLATDINLPGAVDWVMMQSCFGFHFMLVLEKQEKYDGHQQFFAIVQLIGTRKQAENFAYRLELNGHRRRLTWEATPRSIHEGIATAIMNSDCLVFDTSIAQLFAENGNLGINVTISMC--
>M_dom2
MSRPSSTGPGANKPPHAPS-AAATISAAGPGSSAVAAAAAVISGPGGPVSPQHHELTSLFECPVCFDYVLPPILQCQAGHLVCNQCRQKLSCCPTCRGSLTSIRNLAMEKVASAVLFPCKYATTGCSLTLHHTEKPEHEDICEFRPYSCPCPGASCKWQGSLEAVMSHLMHAHKSITTLQGEDIVFLATDINLPGAVDWVMMQSCFGHHFMLVLEKQEKYEGHQQFFAIVLLIGTRKQAENFAYRLELNGNRRRLTWEATPRSIHDGVAAAILNSDCLVFDTAIAHLFADNGNLGINVTISTCCP
>M_dom3
---------------------------------------------------------MLFFTQ-CFGAVLDLIHLRFQHYLVC-------VVNPTHNLKYVSTRRAVTQSTPEPTGFHPHHRHHSLPHHLHHQEAVLHEA--PL-P-LCICPLFSCQWEGQLEVVLSHLRQSHR-IDILQGAEIVFLATDMNLPAPADWIIMHSCLGHHFLLVLRKQEKYEGHPQFFATMMLIGTPTQADCFTYRLELNRNQRRLKWEATPRSVLECVDSIITDGDCLVLNTSLAQLFSDNGSLAIGIAIS-ASK
>G_gal1
MSRQTA-------------TALPTGTSKCTPSQRVPALTGTTA--------SNNDLASLFECPVCFDYVLPPILQCQSGHLVCSNCRPKLTCCPTCRGPLGSIRNLAMEKVANSVLFPCKYASSGCEITLPHTEKADHEELCEFRPYSCPCPGASCKWQGSLDAVMPHLMHQHKSITTLQGEDIVFLATDINLPGAVDWVMMQSCFGFHFMLVLEKQEKYDGHQQFFAIVQLIGTRKQAENFAYRLELNGHRRRLTWEATPRSIHEGIATAIMNSDCLVFDTSIAQLFAENGNLGINVTISMC--
>G_gal2
MSRPSSAGPGASKPPHASAPAAATIAASGAGSSAVPAAAAVLSGPGGPVSPQHHELTSLFECPVCFDYVLPPILQCQAGHLVCKQCRQKLSLCPTCRGSLTSIRNLAMEKVASAVLFPCKYATTGCSLTLHHTEKPEHEDICEYRPYSCPCPGATCKWQGSLEAVMSHLMHAHKSITTLQGEDIVFLATDINLPGAVDWVMMQSCFGHHFMLVLEKQEKYEGHQQFFAIVLLIGTRKQAENFAYRLELNGNRRRLTWEATPRSIHDGVNAAIVNSDCLVFDTAIAHLFADNGNLGINVTISTCCP
>G_gal3
---------------------------------------------------------MLFFTQ-CFGAVLDLIHLRFQHYLVC-------VVNPTHSLKYAPTRCVVAQTSTEQGSLPPC-----------HHHEAVHDP--QLVP--CTCPLFSCPWEGHLEVVVSHLRQTHR-INILQGAEIVFLATDMHLPAPTDWIIMHSCLGHQFLLVLRKQEKYKGHPQFFATMMLIGTQTQADNFTYRLELNRNQRRLKWEATPRSVLECIDSIISDGDCLVLNTSLAQLFADNGSLAIGIAIT-TSN
>S_vul1
MSRQTA-------------TALPTGTSKCTPSQRVPALTGTTA--------SNNDLASLFECPVCFDYVLPPILQCQSGHLVCSNCRPKLTCCPTCRGPLGSIRNLAMEKVANSVLFPCKYASSGCEITLPHTEKADHEELCEFRPYSCPCPGASCKWQGSLDAVMPHLMHQHKSITTLQGEDIVFLATDINLPGAVDWVMMQSCFGFHFMLVLEKQEKYDGHQQFFAIVQLIGTRKQAENFAYRLELNGHRRRLTWEATPRSIHEGIATAIMNSDCLVFDTSIAQLFAENGNLGINVTISMC--
>S_vul2
MSRPSPAGPGPGKP-----TAAAAAAAAATAAAAAPSLAAVLPGTPPAQQQQQQELTSLFECPICFDYLLPPILQCPAGHLVCKQCRQQRSVCPTCQGSLTSIRNLAMEKVASAILFPCKYATTGCSLALHHTEKPKHEAICEYRPYSCPCPGSSCGWEGSLEAVMSHLMHAHKSITTLQGEDIIFLATDINLPGPVDWVMMQSCFGHHFMLVLKK--KCEGHPQFFATVLLIGTRKQAENFQYRLELHSSCHRLTWEASPCSIHDGVSMAIYNSNCLVFDTATAHIFADNGNLGINVTISMCCP
>S_vul3
---------------------------------------------------------MLFFTQ-CFGAVLDLIHLRFQHYLVC-------VVNPTHSLKYAPTRCAAVQESTEQGVLPPC-----------HHHEAVHDP--QLVP--CTCPLFSCPWEGHLEVVVSHLRQTHR-INILQGAEIVFLATDMHLPAPTDWIIMHSCLGHQFLLVLRKQEKHEGHPQFFATMMLIGTPSQANNFTYRLELNRNQRRLKWEATPRSVLERVDSVISDGDCLVLNTSLAQLFSDNGSLAIGIAIT-TSK
>P_vit1
MSRQTA-------------TALPTGTSKCTPSQRVPALTGTTA--------SNNDLASLFECPVCFDYVLPPILQCQSGHLVCSNCRPKLTCCPTCRGPLGSIRNLAMEKVANSVLFPCKYASSGCEITLPHTEKADHEELCEFRPYSCPCPGASCKWQGSLDAVMPHLMHQHKSITTLQGEDIVFLATDINLPGAVDWVMMQSCFGFHFMLVLEKQEKYDGHQQFFAIVQLIGTRKQAENFAYRLELNGHRRRLTWEATPRSIHEGIATAIMNSDCLVFDTSIAQLFAENGNLGINVTISMC--
>P_vit2
MSRPSSAGPSTSNPQLTPSAAAATISAAGAASSGVPAAATVLSSPGGPVSPQHHELTSLFECPVCFDYVLPPILQCQAGHLVCNQCRQKLSCCPTCRGSLTSIRNLAMEKVASAVLFPCKYATTGCSLTLHHTEKPEHEDICEFRPYSCPCPGASCKWQGSLEAVMSHLMHAHKSITTLQGEDIVFLATDINLPGAVDWVMMQSCFGHHFMLVLEKQEKYEGHQQFFAIVLLIGTRKQAENFAYRLELNGNRRRLTWEATPRSIHDGVAAAILNSDCLVFDTAIAHLFADNGNLGINVTISTCCP
>T_sir1
MSRQTA-------------TALPTGTSKCTPSQRVPALTGTTA--------SNNDLASLFECPVCFDYVLPPILQCQSGHLVCSNCRPKLTCCPTCRGPLGSIRNLAMEKVANSVLFPCKYASSGCEITLPHTEKADHEELCEFRPYSCPCPGASCKWQGSLDAVMPHLMHQHKSITTLQGEDIVFLATDINLPGAVDWVMMQSCFGFHFMLVLEKQEKYDGHQQFFAIVQLIGTRKQAENFAYRLELNGHRRRLTWEATPRSIHEGIATAIMNSDCLVFDTSIAQLFAENGNLGINVTISMC--
>T_sir2
MSRPSSAGPSANKPQHTPSAAAATISAAGAGSSAVPAAAAVISSPGGAVSPQHHELTSLFECPVCFDYVLPPILQCQAGHLVCNQCRQKLSCCPTCRGSLTSIRNLAMEKVASAVLFPCKYATTGCSLTLHHTEKPDHEDICEYRPYSCPCPGASCKWQGSLEAVMSHLMHAHKSITTLQGEDIVFLATDINLPGAVDWVMMQSCFGHHFMLVLEKQEKYEGHQQFFAIVLLIGTRKQAENFAYRLELNGNRRRLTWEATPRSIHDGVAAAIMNSDCLVFDTAIAHLFADNGNLGINVTISTCCP
>A_mis1
MSRQTA-------------TALPTGTSKCTPSQRVPALTGTTA--------SNNDLASLFECPVCFDYVLPPILQCQSGHLVCSNCRPKLTCCPTCRGPLGSIRNLAMEKVANSVLFPCKYASSGCEITLPHTEKADHEELCEFRPYSCPCPGASCKWQGSLDAVMPHLMHQHKSITTLQGEDIVFLATDINLPGAVDWVMMQSCFGFHFMLVLEKQEKYDGHQQFFAIVQLIGTRKQAENFAYRLELNGHRRRLTWEATPRSIHEGIATAIMNSDCLVFDTSIAQLFAENGNLGINVTISMC--
>A_mis2
MSRPSSAGPSASKAQHAPSAAAATISAAGPGSSAVPAAAAVIAGPGGPVSPQHHELTSLFECPVCFDYVLPPILQCQAGHLVCNQCRQKLSCCPTCRGSLTSIRNLAMEKVASAVLFPCKYATTGCSLTLHHTEKPEHEDICEYRPYSCPCPGASCKWQGSLEAVMSHLMHAHKSITTLQGEDIVFLATDINLPGAVDWVMMQSCFGHHFMLVLEKQEKYEGHQQFFAIVLLIGTRKQAENFAYRLELNGNRRRLTWEATPRSIHDGVAAAIMNSDCLVFDTAIAHLFADNGNLGINVTISTCCP
>A_mis3
---------------------------------------------------------MLFFTQ-CFGAVLDLIHLRFQHYLVC-------VVNPTHSLKHASNRCAVAQTSTEQSSLHPH-----------HPHEAVHDP--QLIP--CTCPLFSCQWEGHLEVVVSHLRQTHS-INILHGAEIVFLATDMHLPAPTDWIIIHSCLGHQFLLVLRKQEKYEGHPQFFATMMLIGTPTQADNFTYRLELNRNQRRLKWEATPRSVLECIDSVISDGDCLVLNTSLAQLFSDNGSLAIGIAIT-SSK
>C_pic1
MSRQTA-------------TALPTGTSKCTPSQRVPALTGTTA--------SNNDLASLFECPVCFDYVLPPILQCQSGHLVCSNCRPKLTCCPTCRGPLGSIRNLAMEKVANSVLFPCKYASSGCEITLPHTEKADHEELCEFRPYSCPCPGASCKWQGSLDAVMPHLMHQHKSITTLQGEDIVFLATDINLPGAVDWVMMQSCFGFHFMLVLEKQEKYDGHQQFFAIVQLIGTRKQAENFAYRLELNGHRRRLTWEATPRSIHEGIATAIMNSDCLVFDTSIAQLFAENGNLGINVTISMC--
>C_pic2
MSRPSSAGPSANKPQHAPSTAAATISAAGPGSSALPAAAAVISGPGGPVSPQHHELTSLFECPVCFDYVLPPILQCQAGHLVCNQCRQKLSCCPTCRGSLTSIRNLAMEKVASAVLFPCKYATTGCSLTLHHTEKPEHEDICEYRPYSCPCPGASCKWQGSLEAVMSHLMHAHKSITTLQGEDIVFLATDINLPGAVDWVMMQSCFGHHFMLVLEKQEKYEGHQQFFAIVLLIGTRKQAENFAYRLELNGNRRRLTWEATPRSIHDGVAAAIMNSDCLVFDTAIAHLFADNGNLGINVTISTCCP
>C_pic3
---------------------------------------------------------MLFFTQ-CFGAVLDLIHLRFQHYLVC-------VVNPTHSLKYVSNRHTVGQTSTEQGSLHSH-----------HPLETVHDP--QLIP--CMCPLFSCQWEGHVEVVVSHLRQTHR-INILHGAEIVFLATDMHLPAPTDWIIMHSCLGHHFLLVLRKQEKYEGHPQFFATMMLIGTPTQADNFTYRLELNRNQRRLKWEATPRSVLECVDSVISDGDCLVLNTSLAQLFSDNGSLAIGIAIT-ASK
>X_tro1
MSRQTA-------------TAIPTGTSKCPPSQRVPALTGTTA--------SNNDLASLFECPVCFDYVLPPILQCQSGHLVCSNCRPKLTCCPTCRGPLGSIRNLAMEKVANSVLFPCKYASSGCEVTLPHTEKADHEELCEFRPYSCPCPGASCKWQGSLDAVMPHLMHQHKSITTLQGEDIVFLATDINLPGAVDWVMMQSCFGFHFMLVLEKQEKYDGHQQFFAIVQLIGTRKQAENFAYRLELNGHRRRLTWEATPRSIHEGIATAIMNSDCLVFDTSIAQLFAENGNLGINVTISMC--
>X_tro2
MSRPSSAGPCASKPPHAASSLPATIS-GGPGSSAPPPPAAAAAAITGPLSQQHQELTSLFECPVCFDYVLPPILQCQAGHLVCNQCRQKLSCCPTCRASLTSIRNLAMEKVASAVLFPCKYASTGCSLSLHHTEKPEHEDICEYRPYSCPCPGASCKWQGSLENVMQHLTHSHKSITTLQGEDIVFLATDINLPGAVDWVMMQYCFNHHFMLVLEKQEKYEGHQQFFAIVLLIGTRKQAENYAYRLELNGNRRRLTWEATPRSIHDGVAAAIMNSDCLVFDTAIAHLFADNGNLGINVTISTCCP
>X_tro3
---------------------------------------------------------MLFFTQ-CFGAVLDLLHLRFQHYLVC-------VVNPTQNLQNGSNRSAVPEEDSSE-------CRQS-----------VNDP--QLTS--CTCPLYSCKWEGHLEVIVSHLTQSHT-INILHGTEIVFLATDMHLPAPVDWIITHSCLGHHFLLVLRKQEKYQGYPQFFATMMLIGTSAQAQNFNYKLELNRNRRKLTWESTPRSVFDCVDSVITDGDCLILNASVAQLFSDNGSLAIGIAIA-ASK
>L_cha1
MSRQTA-------------TTLPTGTSKCAPSQRVPALTGTTA--------SNNDLASLFECPVCFDYVLPPILQCQSGHLVCSNCRPKLTCCPTCRGPLGSIRNLAMEKVANSVLFPCKYASSGCEITLPHTEKTDHEELCEFRPYSCPCPGASCKWQGSLDAVMPHLMHQHKSITTLQGEDIVFLATDINLPGAVDWVMMQSCFGFHFMLVLEKQEKYDGHQQFFAIVQLIGTRKQAENFAYRLELNGHRRRLTWEATPRSIHEGIATAIMNSDCLVFDTSIAQLFAENGNLGINVTISMC--
>L_cha2
MSRPSSAGGSSGKAKHGSAGPAVSAAAASVSPGQ----------PAAPLPAPAAELTALFECPVCFDYVLPPILQCQAGHLVCNQCRQKLSCCPTCRGPLSSIRNLAMEKVASTLPFPCKYASAGCLLSLHHTEKPEHEEVCEFRPYTCPCPGASCKWQGSLEAVMPHLMHAHKSITTLQGEDIVFLATDINLHGAVDWVMMQSCFGHHFMLVLEKQERYEGHQQFFAIVLLIGTRKQAENFAYRLELNGNRRRLTWEATPRSIHDGVAAAIMNSDCLVFDTSIAHLFADNGNLGINVTISMC--
>L_cha3
--------------------------------------------------------------------------------RWI-------MISPR---RHVPDRHPV---------LPPNR--GKKPEKIYHQVS-------------CTCPLLICQWEGCLEAVFPHLRHSHR-IPTLQGEEIVFLAMDIHLPDAEAWIIMQACLGQRFLLLLRKQKRHQGHSQFFATVMLMGTPSQAENFTYQLQLNRNQRRLTWEATPRSVLEHVDSIIAESDCLVLNASLAHLFSDNGNLAIIISIA-ISK
>D rer1
MSRQTA-------------TALPTGTSKCPPSQRVPTLSGTTA--------SNSDLASLFECPVCFDYVLPPILQCQSGHLVCSNCRPKLTCCPTCRGPLGSIRNLAMEKVANSVLFPCKYASSGCEVTLPHTDKAEHEELCEFRPYSCPCPGASCKWQGSLDAVMPHLLHQHKSITTLQGEDIVFLATDINLPGAVDWVMMQSCFGFHFMLVLEKQEKYDGHQQFFAIVQLIGTRKQAENFAYRLELNGHRRRLTWEATPRSIHEGIATAIMNSDCLVFDTSIAQLFAENGNLGINVTISMC--
>D rer2
MSRPSSAGGGAGKAKHGGSAAAAAAAAAGVGSGT-VPAAAV-ALPVAALPGQSPELTALFECPVCFDYVLPPILQCQAGHLVCNQCRQKLSCCPTCRGPLTSIRNLAMEKVASTLPFPCKYSSAGCLLSLHHSEKPEHEEVCEFRPYTCPCPGASCKWQGSLEEVMPHLMHAHKSITTLQGEDIVFLATDINLPGAVDWVMMQSCFGHHFMLVLEKQEKYEGHQQFFAIVLLIGTRKQAENFAYRLELNGNRRRLTWEATPRSIHDGVAAAIMNSDCLVFDTSIAHLFADNGNLGINVTISMC--
>S sal1
MSRQTA-------------TALPTGTSKCAPSQRVPTLSGTTA--------SNSDLASLFECPVCFDYVLPPILQCQSGHLVCSNCRPKLTCCPTCRGPLGSIRNLAMEKVANSVLFPCKYASSGCEVTLPHTDKAEHEELCEFRPYSCPCPGASCKWQGSLDAVMPHLMHQHKSITTLQGEDIVFLATDINLPGAVDWVMMQSCFGFHFMLVLEKQEKYDGHQQFFAIVQLIGTRKQAENFAYRLELNGHRRRLTWEATPRSIHEGIATAIMNSDCLVFDTSIAQLFAENGNLGINVTISMC--
>S sal2
MSRPSSAGGGSGKAKHGGS-AAASAAAAGVGSGSALPVAAV-ALPSASLPGQSAELTALFECPVCFDYVLPPILQCQAGHLVCNQCRQKLSCCPTCRGPLTSIRNLAMEKVASTLPFPCKYASAGCLLSLHHSEKPDHEEVCEFRPYTCPCPGASCKWQGSLEAVMPHLMHAHKSITTLQGEDIVFLATDINLPGAVDWVMMQSCFGHHFMLVLEKQEKYEGHQQFFAVVLLIGTRKQAENFAYRLELNGNRRRLTWEATPRSIHDGVAAAIMNSDCLVFDTSIAHLFADNGNLGINVTISMC--
>O nil1
MSRQTA-------------TALPTGTSKCPPSQRVPTLSGTTA--------SNSDLASLFECPVCFDYVLPPILQCQSGHLVCSNCRPKLTCCPTCRGPLGSIRNLAMEKVANSVLFPCKYASSGCEVTLPHTDKTEHEELCEFRPYSCPCPGASCKWQGSLDAVMPHLMHQHKSITTLQGEDIVFLATDINLPGAVDWVMMQSCFGFHFMLVLEKQEKYDGHQQFFAIVQLIGTRKQAENFAYRLELNGHRRRLTWEATPRSIHEGIATAIMNSDCLVFDTSIAQLFAENGNLGINVTISMC--
>O nil2
MSRPSSAGGGPEKQKHGGAASAAVAAAAGVGSGSVPPSSTV-SMPATGLAGQSSELTALFECPVCFDYVLPPILQCQAGHLVCNQCRQKLSCCPTCRGPLTSIRNLAMEKVASTLPFPCKYSSAGCLLSLHHSEKPDHEEVCEFRPYTCPCPGATCKWHGSLEAVMPHLMHAHKSITTLQGEDIVFLATDINLPGAVDWVMMQSCFSHHFMLVLEKQEKYEGHQQFFAVVLLIGTRKQAENFAYRLELNGNRRRLTWEATPRSIHDGVAAAIMNSDCLVFDTSIAHLFADNGNLGINVTISMC--
>C mil1
MSRQTA-------------TALPTGTSKCTPSQRVPALTGTTA--------SNSDLASLFECPVCFDYVLPPILQCQSGHLVCSNCRPKLTCCPTCRGPLGSIRNLAMEKVANSVLFPCKYASSGCEITLPHTEKADHEELCEFRPYSCPCPGASCKWQGSLDAVMPHLMHQHKSITTLQGEDIVFLATDINLPGAVDWVMMQSCFGFHFMLVLEKQEKYDGHQQFFAIVQLIGTRKQAENFAYRLELNGHRRRLTWEATPRSIHEGIATAIMNSDCLVFDTSIAQLFAENGNLGINVTISMC--
>C mil2
--------------------------------------------------------TSLFECPVCFDYVLPPILQCQAGHLVCNQCRQKLSCCPTCRGPLTSIRNLAMEKVASTIPFPCKYASAGCLLSLHHTEKPEHEEVCEFRPYTCPCPGASCKWQGSLEAVMPHLMHAHKSITTLQGEDIVFLATDINLPGAVDWVMMQSCFGHHFMLVLEKQEKYEGHQQFFAIVLLIGTRKQAENFAYRLELNGNRRRLTWEATPRSIHDGVAAAIMNSDCLVFDTSIAHLFADHGNLGINVTISMC--
>C mil3
---------------------------------------------------------MLFFTH-CFGFVLDLMHFRYQYHLVC-------VVRPT--------RSL-------------KYLPTSCPLALHHREKARPEPECEISLFSCPCPGASCMWEGSLGAILPHLSHTHNNVSTL-GEHIVFLATDIHLPGAVQWVMIQACFNHHFMLVLEKQEKYEGHQQFFVYVLLIGTPEQAESFLYQLELKRNRRRLTWEATPKGITESPVPVITTNDSLIFDTLMAQLFADKGSLAINVTISTC--
>P_mar1
MSRQTG-------------AALPNGASKTTPAQRVPALTGTTA--------SNNDLASLFECPVCFDYVLPPILQCQSGHLVCSACRPKLSCCPTCRGPLGSIRNLAMEKVAASVLFPCKYASSGCEVTLPHTEKPDHEELCEFRPYSCPCPGASCKWQGSLETVMPHLLHQHKSITTLQGEDIVFLATDINLPGAVDWVMMQSCFGFHFMLVLEKQEKYDGHQQFFAIVQLIGTRKQAEGFAYRLELNGHRRRLTWEATPRSIHEGIATAIMNSDCLVFDTSIAQLFAENGNLGINVTISMC--
>B_flo
MSRQ---------------------TISGKPNRHTPTSSAT----------STQDLAGLFECPVCFDYVLPPILQCQSGHLVCSSCRPKLSCCPTCRGPLGNIRNLAMEKVASTVMFPCKYASAGCPVTLLHTEKPDHEEICDFRPYSCPCPGSSCKWQGSLDAVMPHLTHAHKSITTLQGEDIVFLATDINLPGAVDWVMMQSCFGHNFMLVLEKQEKYDGHQQFFAIVQLIGTRKQAENFAYRLELNGHRRRLTWEATPRSIHEGVASAISSSDCLVFDTNIARLFADNGNLGINVTISTC--
>S_pur
MSRP---------------------AANGKARSHTPT--------------TNQDLASLFECPVCFDYVLPPILQCQSGHLVCSNCRPKLNCCPTCRGPLGSIRNLAMEKVAQTVMFPCRYASSGCVATMSYNEKQDHEETCEFRPYSCPCPGASCKWQGSLDQVMPHLTHAHKSITTLQGEDIVFLATDINLPGAVDWVMMQSCFGHHFMLVLEKQEKYDGLQQFFAIVQLIGSRKQAENFAYRLELNGHRRRLSWEATPRSIHEGVQAAIMNSDCLVFDSSIAQLFAENGNLGINVTISMC--
>D_mel
MSNKINPKR----------TGVATNTSTSTSSSAGNTSSANTSSSGGGDAGMSADLTSLFECPVCFDYVLPPILQCSSGHLVCVSCRSKLTCCPTCRGPLANIRNLAMEKVASNVKFPCKHSGYGCTASLVYTEKTEHEETCECRPYLCPCPGASCKWQGPLDLVMQHLMMSHKSITTLQGEDIVFLATDINLPGAVDWVMMQSCFGHHFMLVLEKQEKYDGHQQFFAIVQLIGSRKEAENFVYRLELNGNRRRLTWEAMPRSIHEGVASAIHNSDCLVFDTSIAQLFADNGNLGINVTISLV--
>A_gam
--MLTVTAGTATHPSHTETTAATTTTTTTTSSSSNSSISSVGAGD----SGISADLASLFECPVCFDYVLPPILQCQSGHLVCTSCRSKLTCCPTCRGSLGNIRNLAMEKVASNVKFPCKHSNHGCTVSLVYTEKAEHEEACEFRPYLCPCPGASCKWQGSLDYVMPHLMMSHKSITTLQGEDIVFLATDINLPGAVDWVMMQSCFGHHFMLVLEKQEKYDGHQQFYAIVQLIGSRKEAENFAYRLELNGNRRRLTWEAMPRSIHEGVASAILNSDCLVFDTSIAQLFADNGNLGINVTISVV--
>A_mel
MSQLSISTG---------------------ASSSAPTVSSLSS---------STDLASLFECPVCFDYVLPPILQCQSGHLVCSNCRPKLNCCPTCRGPLGNIRNLAMEKVAGNVMFPCKYSTSGCTVSLVHTEKADHEDACEFRPYSCPCPGASCKWQGSLEQVMPHLVMSHKSITTLQGEDIVFLATDINLPGAVDWVMMQSCFGHHFMLVLEKQEKYDGHQQFFAIVQLIGSRKQAENFAYRLELNGHKRRLTWEAMPRSIHEGVSSAILNSDCLVFDTSIAQLFADNGNLGINVTISMA--
>A_pis
MAENTSISN-----HHLVTSGSGGSNSGGTPTASVNTVSVLLPSGASNSASISADLASLFECPVCFDYVLPPILQCQSGHLVCSTCRPKLNCCPTCRGPLGNIRNLAMEKVASTVMFPCKYSSSGCPVSLLHSEKVEHEELCECRPYTCPCPGASCKWQGGLEQVMEHLMVAHKSITTLQGEDIVFLATDINLPGAVDWVMMQSCFGHHFMLVLEKQEKYEGHQQFFAIVQLIGSRKQCENFAYRLELNGHRRRLAWEATPRSIHEGVSTAILNSDCLVFDTSTAQLFADNGNLGINVTISTNV-
>C_ele
MSNRNGGGGSAPQAQIGLTSAVSTISGTAVPPGSIPHNTTTTAQGGGATDDSSAEILSVFECPVCLEYMLPPYMQCSSGHLVCSNCRPKLQCCPTCRGPTPSVRNLGLEKIANTVRFPCKFSTSGCPLNFHHADKTEHEELCEFRPYCCPCPGASCKWQGGLSDVMEHLKKIHKSITTLQGEDIVFLATDINLPGAVDWVMMQSCFDYNFMLVLEKQEKYDPTQMFYAVVQLIGSKKEADNFVYRLELSASRRRMSWEATPRSIHEGVVVAIQQSDCLAFDSNAAQLFAENGNLGINVTISRIDT
>N_ame
SSNNHSQVPSATALPTAPNARVQATAPPVVSTQSVAPQIATIGASPLLVPIEQQGVLSVFECPVCLEYMLPPYLQCQAGHLVCGNCRPKLQCCPTCRGPTPSVRNLGLEKIANTVRFPCKFASSGCPLFFYHFDKVEHEEACECRPYSCPCPGAACKWQGALNDVMDHLKKVHKSITTLQGEDIVFLATDINLPGAVDWVMMQSCFGYNFMLVLEKQEKFDGQQVFYAVVQLIGAKKEADNFMYRLELSTHRRRLCWEATPRSIHEGVAHAIQLSDCLAFDTPTAQLFAENGNLGINVTISMV--
>B_mal
MSNEFKQ--AT---QNNPTGRVQGSTPSGSTTQSVAPQFA-VSTP---------EVLSVFECPVCMDYMMPPYLQCQSGHLVCGNCRPKLTCCPTCRGPVPSVRNLVLEKIANTVMFPCKFSGSGCPLTFSHVEKVEHEELCEFRPYCCPCPGASCKWQGSLSEVMGHLMKVHKSITTLQGEDIVFLATDINLPGAVDWVMMQSCFGYHFMLVLEKQEKFQGNQMFYAVVQLIGAKKESENFMYRLELATHRRRFSWEASPRSIHEGVAHAISLSDCMAFDSQTAQLFAENGNLGINVTISMV--
>T_spi
MAGVNTTQI----------TDVQPTAPAPASGTAVPTQLSTSSSAHVPQNSCTAEVLSVFECPVCLDYMLPPYLQCQSGHLVCGNCRPKLTCCPTCRGPVPSVRNLVMEKIANSVLFPCKFSSNGCPAAMLYQEKVEHEEACEFRPYSCPCPGASCKWQGNLDAVMPHLVKIHKSITTLQGEDIVFLATDINLPGSVDWVMMQSCFGYHFMLVLEKQEKCDGHQMFYAVVQLIGSRQHAENFLYRLELSSVRRRLCWEATPRSIHEGVANAISQSDCLAFDTNTAQLFADSGNLGINVTITMVPP
>O_bim
MSRQPSNSG---------------------HSQQVPVQESTLMMNLKSSTTSNNDLATLFECPVCFDYALPPIMQCQSGHIVCHSCRQKLSMCPTCRGPLGNIRNLAMEKVAMTVLFPCKYSTNGCLVTLLHTEKSEHEETCECRPYCCPCPGASCKWQGSLEQVMSHLVQSHKSITTLQGEDIVFLATDINLPGAVDWVMMQSCFGHNFMLVLEKQEKIDGLQMFYAIVQLIGTRKQAENFAYRLELSGHRRRLTWEATPRSIHDGVQSAILSSDCLVFDTNIAQLFADHGNLGINVTISTC--
>C_gig
LSRQPSSSG---------------------GSSNVTTTQSV----LAAAGSSNSDLASLFECPVCFDYALPPITQCQSGHIVCQPCKQKLNICPTCRGPLGNIRNLAMEKVATTVMFPCKYSSSGCPVTLLHTDKQEHEETCEYRPYCCPCPGASCKWQGSLEQVMGHLMQQHKSITTLQGEDIVFLATDINLPGAVDWVMMQSCFGHNFMLVLEKQEKLEGQQMFYAIVQLIGTRKQAENFAYRLELNGHRRRLSWEATPRSIHDGVQSAIVASDCLVFDTNIAQLFADHGNLGINVTISMC--
>H_rob
----------------------------------------------LSSGNSSNDLASLFECPVCFDYALPPIMQCQSGHIVCSHCRPKLQFCPTCRGALGNIRNLAMEKVASQVLFPCRYMSNGCEASLPHTDKANHEDGCEFRPYNCPCPGASCKWQGSLEQVMPHLLQQHKSITTLQGEDIVFLATDINLPGAVDWVMMQTCFGHHFMLVLEKQEKSEGNQLFYTIVQLIGTRKQAESFAYRLELNGQKRRLTWEATPRSIHDGVQSAINSSDCLVFDTNVARLFADNGNLSINVTINTC--
>S_man
MSVPSRATNSEERTHHGIKATTPLVTNSGTCSMSLPGSMSSASDTHNTSDSSSIDLASLFECPVCMDYALPPIMQCQSGHIVCASCRSKLSSCPTCRGNLDNIRNLAMEKLASSVLFPCKYSTSGCPETFHYTSKSEHEAACEYRPYDCPCPGASCKWLGELEQVMPHLVHHHKSITTLQGEDIVFLATDISLPGAVDWVMMQSCFGHSFMLVLEKQERVP-DQIFFALVQLIGTRKQADQFVYRLELNGHRRRLTWEACPRSIHDGVQSAIAVSDCLVFDSNTAHSFAENGNLGINVTISQVSP
>N vec
---------------------------------------------------TNADLTSIFECPVCFDYVLPPILQCSSGHLVCSNCRPKLTCCPTCRGPLGSIRNLAMEKVANTVSFPCKYANSGCEVNLPHTEKAEHEESCEFRPYSCPCPGASCKWQGSLDAVMPHLMHTHKSITTLQGEDIVFLATDINLPGAVDWVMMQSCFGHHFMLVLEKQEKYEGHQQFYAIVQLIGTRKQAESFIYRLELNGNRRRLAWEATPRSIHEGIASAILNSDCLVFDANIAHLFADNGNLGINVTISMVS-
>O fav
MNRQ---------------------PSSSQPSQKPPRMNANQPGG-----PTNADLASIFECPVCFDYVLPPILQCSSGHLVCSNCRPKLTCCPTCRGPLGSIRNLAMEKVANTVSFPCKYASAGCEVNLPHTEKPEHEESCEFRPYSCPCPGASCKWQGSLDSVMPHLMHAHKSITTLQGEDIVFLATDINLPGAVDWVMMQSCFGHHFMLVLEKQEKIEGLQQFYAIVQLIGTRKQAENFVYRLELNGNRRRLAWEATPRSIHEGIASAILNSDCLVFDTNIAHLFADNGNLGINVTISMVS-
>A dig
MNRQ----------------------STSQSSQKPPRMNGTQQGG-----PTNADLASIFECPVCFDYVLPPIYQCSSGHLVCSNCRPKLSCCPTCRGPLAGIRNLAMEKVANTVSFPCKYASAGCEVNLPHTEKTEHEDFCEFRPYSCPCPGASCKWQGSLDSVMPHLMHAHKSITTLQGEDIVFLATDINLPGAVDWVMMQSCFGHHFMLVLEKQEKIEGLQQFYAIVQLIGTRKQAENFVYRLELNGNRRRLAWEATPRSIHEGIASAILNSDCLVFDTNIAHLFADNGNLGINVTISMVS-
>H vul
MSKMSN-------------RPVGTASPNAIGDVPMNIVSATMNIS------SNPDLASLFECPVCFDYVLPPIFQCSSGHLLCSNCRPKLTICPSCRGPLGSIRNLAMEKVANTVLFPCRYSSSGCNVTLPHTAKIEHEDSCECRPYVCPCPGASCKWSGTLDGVMPHLMVSHKSITTLQGEDIVFLATDINLPGAVDWVMMQSCFGQHFMLVLEKQEKFEGHQQFFAVVQLIGSRKQAENFAYRLELNGQRRRLAWEATPRSIHDGISAAISNSDCLVFDTSIAQLFADNGNLGINVTISLC--
>A que
MTHLPYPTI------------------------------------GAGASDSSRDLASLFECPVCFDYVLPPIHQCDSGHLVCSNCQPKLQICPACRGPLSGVRNLAMDKVAETVLFPCKYANSGCSLRFLHNEKRKHEETCEFRPYACPCPGTTCRWQGSLDEVLDHLLNAHKTITTLNGEDIVFLATDINLPGAVDWVMMQCCFEHHFMLVLEKQERHEGHQQFFAVVQIIGTEKQAEQFRYKLELVDSRRKLAWEAKPRSIHDGISQVISGNDCLIFEPSMAQHFGENGNLAINVTIGRVCY
>T adh
MDER--------------------------SDAGLNEQTATDSHQDNQSGDQFSSIINLFECPVCYDYVLPPIKQCTRGHLICEKCRLKILKCPVCNETFEDVRNLQMEKLARTLVFPCKFRQSGCQLCFSPDERKIHEDSCPFRIYSCPFP-ITCRWQGSLDSVVSHIVNSHKTVPM-QGEDVVFITSEVTV-----WAMIQKCHDQHFLVLVRKIEMSHYIYQLYALVQVIAPKSIARNFAYVLTLKDEQRRLALESSPISINDCIDDAIAVRDCLSVDFVTAKSFSQDGNIRLLVAIKAI--
