# Supplementary material for: Phylogenetic analysis of the SINA/SIAH ubiquitin E3 ligase family in Metazoa
Source: BMC Evol Biol. 2017 Aug 7;17:182. doi: 10.1186/s12862-017-1024-x (PMC5547486; doi:10.1186/s12862-017-1024-x)
Supplement: Supplementary file 6 — Original alignment for SIAH2 subfamily. 18 vertebrate SIAH2 sequences, no trimmed positions. (FASTA 8 kb) [file 12862_2017_1024_MOESM6_ESM.fasta]

>NP_005058.3 E3 ubiquitin-protein ligase SIAH2 [Homo sapiens]
------------------MSRPSSTGP-----SANKPCSK-Q-PP----------PQPQHTPS---------PAAPP------AAATISAAGP-----GSSAVPAAAAVISGP--------GGGGGAGPVSP----QHHELTSLFECPVCFDYVLPPILQCQAGHLVCNQCRQKLSCCPTCRGALTPSIRNLAMEKVASAVLFPCKYATTGCSLTLHHTEKPEHEDICEYRPYSCPCPGASCKWQGSLEAVMSHLMHAHKSITTLQGEDIVFLATDINLPGAVDWVMMQSCFGHHFMLVLEKQEKYEGHQQFFAIVLLIGTRKQAENFAYRLELNGNRRRLTWEATPRSIHDGVAAAIMNSDCLVFDTAIAHLFADNGNLGINVTISTCCP
>XP_516819.2 PREDICTED: E3 ubiquitin-protein ligase SIAH2 [Pan troglodytes]
------------------MSRPSSTGP-----SANKPCSK-Q-PP----------PQPQHTPS---------PAAPP------AAATISAAGP-----GSSAVPAAAAVISGP--------GGGGGAGPVSP----QHHELTSLFECPVCFDYVLPPILQCQAGHLVCNQCRQKLSCCPTCRGALTPSIRNLAMEKVASAVLFPCKYATTGCSLTLHHTEKPEHEDICEYRPYSCPCPGASCKWQGSLEAVMSHLMHAHKSITTLQGEDIVFLATDINLPGAVDWVMMQSCFGHHFMLVLEKQEKYEGHQQFFAIVLLIGTRKQAENFAYRLELNGNRRRLTWEATPRSIHDGVAAAIMNSDCLVFDTAIAHLFADNGNLGINVTISTCCP
>NP_033200.2 E3 ubiquitin-protein ligase SIAH2 [Mus musculus]
------------------MSRPSSTGP-----SANKPCSK-QPPP----------PQTPHAPS---------PAAPP------AAATISAAGP-----GSSAVPAAAAVISGP--------GAGGGADPVSP----QHHELTSLFECPVCFDYVLPPILQCQAGHLVCNQCRQKLSCCPTCRGALTPSIRNLAMEKVASAVLFPCKYATTGCSLTLHHTEKPEHEDICEYRPYSCPCPGASCKWQGSLEAVMSHLMHAHKSITTLQGEDIVFLATDINLPGAVDWVMMQSCFGHHFMLVLEKQEKYEGHQQFFAIVLLIGTRKQAENFAYRLELNGNRRRLTWEATPRSIHDGVAAAIMNSDCLVFDTAIAHLFADNGNLGINVTISTCCQ
>NP_001193983.1 E3 ubiquitin-protein ligase SIAH2 [Bos taurus]
------------------MSRPSSTGP-----SANKPCSK-Q-PP----------PQPQHAPS---------PAAPP------AAATISAAGP-----GSSAVPAAAAVISGPGGGGGGGGGGGGGAGPVSP----QHHELTSLFECPVCFDYVLPPILQCQAGHLVCNQCRQKLSCCPTCRGALTPSIRNLAMEKVASAVLFPCKYATTGCSLTLHHTEKPEHEDICEYRPYSCPCPGASCKWQGSLEAVMSHLMHAHKSITTLQGEDIVFLATDINLPGAVDWVMMQSCFGHHFMLVLEKQEKYEGHQQFFAIVLLIGTRKQAENFAYRLELNGNRRRLTWEATPRSIHDGVSAAIMNSDCLVFDTAIAHLFADNGNLGINVTISTCCP
>XP_019789908.1 PREDICTED: E3 ubiquitin-protein ligase SIAH2 [Tursiops truncatus]
------------------MSRPSSTGP-----SANKPCSK-Q-PP----------PQPQHAQS---------PTAPP------AAATISAAGP-----GSSAVPAAAAVISGP---------GGGGAGPVSP----QHHELTSLFECPVCFDYVLPPILQCQAGHLVCNQCRQKLSCCPTCRGALTPSIRNLAMEKVASAVLFPCKYATTGCSLTLHHTEKPEHEDICEYRPYSCPCPGASCKWQGSLEAVMSHLMHAHKSITTLQGEDIVFLATDINLPGAVDWVMMQSCFGHHFMLVLEKQEKYEGHQQFFAIVLLIGTRKQAENFAYRLELNGNRRRLTWEATPRSIHDGVSSAIMNSDCLVFDTAIAHLFADNGNLGINVTISTCCP
>XP_001363407.1 PREDICTED: E3 ubiquitin-protein ligase SIAH2 [Monodelphis domestica]
------------------MSRPSSTGP-----GANKPCGKQQ-PPQSQQQQQQPQQQQPHAPS---------QAAPP------AAATISAAGP-----GSSAVAAAAAVISGP-------GGGGGGGGPVSP----QHHELTSLFECPVCFDYVLPPILQCQAGHLVCNQCRQKLSCCPTCRGSLTPSIRNLAMEKVASAVLFPCKYATTGCSLTLHHTEKPEHEDICEFRPYSCPCPGASCKWQGSLEAVMSHLMHAHKSITTLQGEDIVFLATDINLPGAVDWVMMQSCFGHHFMLVLEKQEKYEGHQQFFAIVLLIGTRKQAENFAYRLELNGNRRRLTWEATPRSIHDGVAAAILNSDCLVFDTAIAHLFADNGNLGINVTISTCCP
>XP_426719.2 PREDICTED: E3 ubiquitin-protein ligase SIAH2 [Gallus gallus]
------------------MSRPSSAGP-----GASKPCGK-Q-PP-------------PHASA------P--AAAAPA----PAAATIAASGA-----GSSAVPAAAAVLSGP-------------GGPVSP----QHHELTSLFECPVCFDYVLPPILQCQAGHLVCKQCRQKLSLCPTCRGSLTPSIRNLAMEKVASAVLFPCKYATTGCSLTLHHTEKPEHEDICEYRPYSCPCPGATCKWQGSLEAVMSHLMHAHKSITTLQGEDIVFLATDINLPGAVDWVMMQSCFGHHFMLVLEKQEKYEGHQQFFAIVLLIGTRKQAENFAYRLELNGNRRRLTWEATPRSIHDGVNAAIVNSDCLVFDTAIAHLFADNGNLGINVTISTCCP
>XP_014741604.1 PREDICTED: LOW QUALITY PROTEIN: E3 ubiquitin-protein ligase SIAH2 [Sturnus vulgaris]
------------------MSRPSPAGP-----GPGKPCGKQQ----------------XAAAA---------AAAATA----AAAAAAAATAA----AAAAAAPSLAAVLPGT-------GGVSPPSPPLPPAQQQQQQELTSLFECPICFDYLLPPILQCPAGHLVCKQCRQQRSVCPTCQGSLTPSIRNLAMEKVASAILFPCKYATTGCSLALHHTEKPKHEAICEYRPYSCPCPGSSCGWEGSLEAVMSHLMHAHKSITTLQGEDIIFLATDINLPGPVDWVMMQSCFGHHFMLVLKK--KCEGHPQFFATVLLIGTRKQAENFQYRLELHSSCHRLTWEASPCSIHDGVSMAIYNSNCLVFDTATAHIFADNGNLGINVTISMCCP
>XP_020637543.1 E3 ubiquitin-protein ligase SIAH2 [Pogona vitticeps]
------------------MSRPSSAGP-----STSNPCGKQQ-------------QQQQLTPSLAAAAAPAAAAAAPASNN-AAAATISAAGA-----ASSGVPAAATVLSSP-------GGGDGSGGPVSP----QHHELTSLFECPVCFDYVLPPILQCQAGHLVCNQCRQKLSCCPTCRGSLTPSIRNLAMEKVASAVLFPCKYATTGCSLTLHHTEKPEHEDICEFRPYSCPCPGASCKWQGSLEAVMSHLMHAHKSITTLQGEDIVFLATDINLPGAVDWVMMQSCFGHHFMLVLEKQEKYEGHQQFFAIVLLIGTRKQAENFAYRLELNGNRRRLTWEATPRSIHDGVAAAILNSDCLVFDTAIAHLFADNGNLGINVTISTCCP
>XP_013927960.1 PREDICTED: E3 ubiquitin-protein ligase SIAH2 [Thamnophis sirtalis]
------------------MSRPSSAGP-----SANKPCGK-Q----------------QHTPS---------PAAAPAANTAAAAATISAAGA-----GSSAVPAAAAVISSP-------GAGESSGGAVSP----QHHELTSLFECPVCFDYVLPPILQCQAGHLVCNQCRQKLSCCPTCRGSLTPSIRNLAMEKVASAVLFPCKYATTGCSLTLHHTEKPDHEDICEYRPYSCPCPGASCKWQGSLEAVMSHLMHAHKSITTLQGEDIVFLATDINLPGAVDWVMMQSCFGHHFMLVLEKQEKYEGHQQFFAIVLLIGTRKQAENFAYRLELNGNRRRLTWEATPRSIHDGVAAAIMNSDCLVFDTAIAHLFADNGNLGINVTISTCCP
>XP_006259223.1 PREDICTED: E3 ubiquitin-protein ligase SIAH2 [Alligator mississippiensis]
------------------MSRPSSAGP-----SASKACGKQQ----------------QHAPS---------PAAAP-----AAAATISAAGP-----GSSAVPAAAAVIAGP-------GGGGGGGGPVSP----QHHELTSLFECPVCFDYVLPPILQCQAGHLVCNQCRQKLSCCPTCRGSLTPSIRNLAMEKVASAVLFPCKYATTGCSLTLHHTEKPEHEDICEYRPYSCPCPGASCKWQGSLEAVMSHLMHAHKSITTLQGEDIVFLATDINLPGAVDWVMMQSCFGHHFMLVLEKQEKYEGHQQFFAIVLLIGTRKQAENFAYRLELNGNRRRLTWEATPRSIHDGVAAAIMNSDCLVFDTAIAHLFADNGNLGINVTISTCCP
>XP_005286979.1 PREDICTED: E3 ubiquitin-protein ligase SIAH2 [Chrysemys picta bellii]
------------------MSRPSSAGP-----SANKPCGK-Q----------------QHAPS---------PAAAP-----TAAATISAAGP-----GSSALPAAAAVISGP--------GGGGGGGPVSP----QHHELTSLFECPVCFDYVLPPILQCQAGHLVCNQCRQKLSCCPTCRGSLTPSIRNLAMEKVASAVLFPCKYATTGCSLTLHHTEKPEHEDICEYRPYSCPCPGASCKWQGSLEAVMSHLMHAHKSITTLQGEDIVFLATDINLPGAVDWVMMQSCFGHHFMLVLEKQEKYEGHQQFFAIVLLIGTRKQAENFAYRLELNGNRRRLTWEATPRSIHDGVAAAIMNSDCLVFDTAIAHLFADNGNLGINVTISTCCP
>NP_001095281.1 E3 ubiquitin-protein ligase SIAH2 [Xenopus tropicalis]
------------------MSRPSSAGP-----CASKPCGKQKQPP--------P-PPPPHAAS------------------LSLPATIS-GGP-----GSSAPPPPAAAAAAI-------------TGPLSQ----QHQELTSLFECPVCFDYVLPPILQCQAGHLVCNQCRQKLSCCPTCRASLTPSIRNLAMEKVASAVLFPCKYASTGCSLSLHHTEKPEHEDICEYRPYSCPCPGASCKWQGSLENVMQHLTHSHKSITTLQGEDIVFLATDINLPGAVDWVMMQYCFNHHFMLVLEKQEKYEGHQQFFAIVLLIGTRKQAENYAYRLELNGNRRRLTWEATPRSIHDGVAAAIMNSDCLVFDTAIAHLFADNGNLGINVTISTCCP
>XP_006008925.1 PREDICTED: E3 ubiquitin-protein ligase Siah2 [Latimeria chalumnae]
------------------MSRPSSAGGSGGG-SSGKASGG------------------KHGSAGA--AGGAAAAATPV----GPAVSAAAASV-----SPGQ----------P-------------AAPLPA----PAAELTALFECPVCFDYVLPPILQCQAGHLVCNQCRQKLSCCPTCRGPLSPSIRNLAMEKVASTLPFPCKYASAGCLLSLHHTEKPEHEEVCEFRPYTCPCPGASCKWQGSLEAVMPHLMHAHKSITTLQGEDIVFLATDINLHGAVDWVMMQSCFGHHFMLVLEKQERYEGHQQFFAIVLLIGTRKQAENFAYRLELNGNRRRLTWEATPRSIHDGVAAAIMNSDCLVFDTSIAHLFADNGNLGINVTISMC--
>NP_956721.2 E3 ubiquitin-protein ligase Siah2 [Danio rerio]
------------------MSRPSSAGGAAGGLGAGKAGGS------------------KHGGSGGTTASAAAAAAAAA----AAAAAAAAAGVSGSVAGSGT-VPAAAV-ALP-------------VAALPG----QSPELTALFECPVCFDYVLPPILQCQAGHLVCNQCRQKLSCCPTCRGPLTPSIRNLAMEKVASTLPFPCKYSSAGCLLSLHHSEKPEHEEVCEFRPYTCPCPGASCKWQGSLEEVMPHLMHAHKSITTLQGEDIVFLATDINLPGAVDWVMMQSCFGHHFMLVLEKQEKYEGHQQFFAIVLLIGTRKQAENFAYRLELNGNRRRLTWEATPRSIHDGVAAAIMNSDCLVFDTSIAHLFADNGNLGINVTISMC--
>XP_014052924.1 PREDICTED: E3 ubiquitin-protein ligase Siah2 isoform X1 [Salmo salar]
------------------MSRPSSAGGGGGGLGSGKAGGG------------------KHGGSGG------------------AAASAAAAGV-GAVAGSGSALPVAAV-ALP-------------SASLPG----QSAELTALFECPVCFDYVLPPILQCQAGHLVCNQCRQKLSCCPTCRGPLTPSIRNLAMEKVASTLPFPCKYASAGCLLSLHHSEKPDHEEVCEFRPYTCPCPGASCKWQGSLEAVMPHLMHAHKSITTLQGEDIVFLATDINLPGAVDWVMMQSCFGHHFMLVLEKQEKYEGHQQFFAVVLLIGTRKQAENFAYRLELNGNRRRLTWEATPRSIHDGVAAAIMNSDCLVFDTSIAHLFADNGNLGINVTISMC--
>XP_003459581.3 PREDICTED: LOW QUALITY PROTEIN: E3 ubiquitin-protein ligase Siah2 [Oreochromis niloticus]
MTVPPVRQLSGTGPQLEAMSRPSSAGG--GGLGPEKQAGX------------------KHGGAGG-----------------ASAAVAAAAGV-SSVAGSGSVPPSSTV-SMP-------------ATGLAG----QSSELTALFECPVCFDYVLPPILQCQAGHLVCNQCRQKLSCCPTCRGPLTPSIRNLAMEKVASTLPFPCKYSSAGCLLSLHHSEKPDHEEVCEFRPYTCPCPGATCKWHGSLEAVMPHLMHAHKSITTLQGEDIVFLATDINLPGAVDWVMMQSCFSHHFMLVLEKQEKYEGHQQFFAVVLLIGTRKQAENFAYRLELNGNRRRLTWEATPRSIHDGVAAAIMNSDCLVFDTSIAHLFADNGNLGINVTISMC--
>XP_007889716.1 PREDICTED: E3 ubiquitin-protein ligase Siah2, partial [Callorhinchus milii]
---------------------------------------------------------------------------------------------------------------------------------------------TSLFECPVCFDYVLPPILQCQAGHLVCNQCRQKLSCCPTCRGPLTPSIRNLAMEKVASTIPFPCKYASAGCLLSLHHTEKPEHEEVCEFRPYTCPCPGASCKWQGSLEAVMPHLMHAHKSITTLQGEDIVFLATDINLPGAVDWVMMQSCFGHHFMLVLEKQEKYEGHQQFFAIVLLIGTRKQAENFAYRLELNGNRRRLTWEATPRSIHDGVAAAIMNSDCLVFDTSIAHLFADHGNLGINVTISMC--
