# Supplementary material for: Phylogenetic analysis of the SINA/SIAH ubiquitin E3 ligase family in Metazoa
Source: BMC Evol Biol. 2017 Aug 7;17:182. doi: 10.1186/s12862-017-1024-x (PMC5547486; doi:10.1186/s12862-017-1024-x)
Supplement: Supplementary file 7 — Original alignment for SIAH3 subtree. 13 vertebrate SIAH3 sequences, no trimmed positions. (FASTA 4 kb) [file 12862_2017_1024_MOESM7_ESM.fasta]

>NP_942146.2 seven in absentia homolog 3 [Homo sapiens]
MLFFTQCFGAVLDLIHLRFQHYKAKRVFSAAGQLVCVVNPTHNLKYVSSRRAVTQSAPEQGSFHPHH-LSHHHCHH----RHHHHLRHHAHPHHLH--HQEAGLHANPVTPC--LCMCPLFSCQWEGRLEVVVPHLRQIHR-VDILQGAEIVFLATDMHLPAPADWIIMHSCLGHHFLLVLRKQERHEGHPQFFATMMLIGTPTQADCFTYRLELNRNH--RRLKWEATPRSVLECVDSVITDGDCLVLNTSLAQLFSDNGSLAIGIAIT-ATEVLPSE-AEM
>XP_522672.3 PREDICTED: seven in absentia homolog 3 [Pan troglodytes]
MLFFTQCFGAVLDLIHLRFQHYKAKRVFSAAGQLVCVVNPTHNLKYVSSRRAVTQSAPEQGSFHPHH-LSHHHCHH----RHHHHLRHHAHPHHLH--HQEAGLHATPVTPC--LCMCPLFSCQWEGHLEVVVPHLRQIHR-VDILQGAEIVFLATDMHLPAPADWIIMHSCLGHHFLLVLRKQERHEGHPQFFATMMLIGTPTQADCFTYRLELNRNH--RRLKWEATPRSVLECVDSVITDGDCLVLNTSLAQLFSDNGSLAIGIAIT-ATEVLPSQ-AEM
>NP_001121565.1 seven in absentia homolog 3 [Mus musculus]
MLFFTQCFGAVLDLIHLRFQHYKAKRVFSAAGQLVCVVNPTHNLKYVSSRRGITQNSAEQGSFHPHH-LPHHHRHH----CHHNHLYQHARPHHLH--HQEPGLHNSQVTP----CICPLFSCQWEGHLEVVVPHLRQIHR-IDILQGAEIVFLATDMHLPAPADWIIMHSCLGHHFLLVLRKQERHEGHPQFFATMMLIGTPTQADCFTYRLELNRNH--RRLKWEATPRSVLECVDSVITDGDCLVLNTSLAQLFSDNGSLAIGIAIT-ETDVGARDAAEM
>NP_001192350.1 seven in absentia homolog 3 [Bos taurus]
MLFFTQCFGAVLDLIHLRFQHNKAKRVFSAAGQLVCVVNPTHDLKYVSSRHAVTQSAPEPSSYPPPH-APHHHCHRHCPLQPRHRLCHHARPHHLH--HQEVGPPATQVMP----CLCPLFSCQWEGHLEVVVPHLQQMHR-VDILQGADIVFLATDMHLPAPADWLIIHSCFGHHFLLVLRKQERHAGHPQFFATMMLIGTPTQADSFTYRLELNRNQKIKRKKHKQKKR---ECVDSVITNGDCLVINTSLAQHFSDNGSLAIGIDISAAAEICSSE-AEM
>XP_019792000.1 PREDICTED: seven in absentia homolog 3 [Tursiops truncatus]
MLFFTQCFGAVLDLIHLRFQHYKAKRVFSAAGQLVCVVNPTHNLKYVSGRCAVTQSAPEPGSFPPHL-LPPLLRHH----ARQPHLRHHARPHH-HPPHQEAGLHAAQVTP----CTCPLFSCQWEGHLEVVVPHLRQMHR-VDILQGAEIVFLATDMHLPAPADWIIVHSCLGHHFLLVLRKRERHAGHPQFFATMMLIGTPTQADCFTYRLELNRNH--RRLKWEATPRSVLECVDSVITDGDCLVLNTSLAQLFSDNGSLAIGIAITAATEVCSSE-AEM
>XP_007501643.1 PREDICTED: seven in absentia homolog 3 isoform X1 [Monodelphis domestica]
MLFFTQCFGAVLDLIHLRFQHYKAKRVFSAAGQLVCVVNPTHNLKYVSTRRAVTQSTPEPTGFHPHHHIHHHHRYHHQQQRHHHHHRHHSLPHHLH--HQEAVLHEAPL-P---LCICPLFSCQWEGQLEVVLSHLRQSHR-IDILQGAEIVFLATDMNLPAPADWIIMHSCLGHHFLLVLRKQEKYEGHPQFFATMMLIGTPTQADCFTYRLELNRNQ--RRLKWEATPRSVLECVDSIITDGDCLVLNTSLAQLFSDNGSLAIGIAIS-ASKVHDPE-VEI
>XP_417044.1 PREDICTED: seven in absentia homolog 3 [Gallus gallus]
MLFFTQCFGAVLDLIHLRFQHYKAKRVFSAAGQLVCVVNPTHSLKYAPTRCVVAQTSTEQGSLPPC--------------------------------HHHEAVHDPQLVP----CTCPLFSCPWEGHLEVVVSHLRQTHR-INILQGAEIVFLATDMHLPAPTDWIIMHSCLGHQFLLVLRKQEKYKGHPQFFATMMLIGTQTQADNFTYRLELNRNQ--RRLKWEATPRSVLECIDSIISDGDCLVLNTSLAQLFADNGSLAIGIAIT-TSNVHNSE-AEI
>XP_014750862.1 PREDICTED: seven in absentia homolog 3 [Sturnus vulgaris]
MLFFTQCFGAVLDLIHLRFQHYKAKRVFSAAGQLVCVVNPTHSLKYAPTRCAAVQESTEQGVLPPC--------------------------------HHHEAVHDPQLVP----CTCPLFSCPWEGHLEVVVSHLRQTHR-INILQGAEIVFLATDMHLPAPTDWIIMHSCLGHQFLLVLRKQEKHEGHPQFFATMMLIGTPSQANNFTYRLELNRNQ--RRLKWEATPRSVLERVDSVISDGDCLVLNTSLAQLFSDNGSLAIGIAIT-TSKVHSSE-AEM
>XP_019356083.1 PREDICTED: seven in absentia homolog 3 isoform X1 [Alligator mississippiensis]
MLFFTQCFGAVLDLIHLRFQHYKAKRVFSAAGQLVCVVNPTHSLKHASNRCAVAQTSTEQSSLHPH--------------------------------HPHEAVHDPQLIP----CTCPLFSCQWEGHLEVVVSHLRQTHS-INILHGAEIVFLATDMHLPAPTDWIIIHSCLGHQFLLVLRKQEKYEGHPQFFATMMLIGTPTQADNFTYRLELNRNQ--RRLKWEATPRSVLECIDSVISDGDCLVLNTSLAQLFSDNGSLAIGIAIT-SSKVHTAE-LEM
>XP_005287220.1 PREDICTED: seven in absentia homolog 3 [Chrysemys picta bellii]
MLFFTQCFGAVLDLIHLRFQHYKAKRVFSAAGQLVCVVNPTHSLKYVSNRHTVGQTSTEQGSLHSH--------------------------------HPLETVHDPQLIP----CMCPLFSCQWEGHVEVVVSHLRQTHR-INILHGAEIVFLATDMHLPAPTDWIIMHSCLGHHFLLVLRKQEKYEGHPQFFATMMLIGTPTQADNFTYRLELNRNQ--RRLKWEATPRSVLECVDSVISDGDCLVLNTSLAQLFSDNGSLAIGIAIT-ASKVHAAE-AEM
>XP_002941011.1 PREDICTED: seven in absentia homolog 3 [Xenopus tropicalis]
MLFFTQCFGAVLDLLHLRFQHYQAKRVFSSAGQLVCVVNPTQNLQNGSNRSAVPEEDSSE--------------------RKEQYLCRQS-------------VNDPQLTS----CTCPLYSCKWEGHLEVIVSHLTQSHT-INILHGTEIVFLATDMHLPAPVDWIITHSCLGHHFLLVLRKQEKYQGYPQFFATMMLIGTSAQAQNFNYKLELNRNR--RKLTWESTPRSVFDCVDSVITDGDCLILNASVAQLFSDNGSLAIGIAIA-ASKPCSVE-PEK
>XP_014352065.1 PREDICTED: seven in absentia homolog 3 [Latimeria chalumnae]
------------------------MSVCGEGGNRWIMISPR---RHVPDRHPV---------LPPNR---------------------GKKPEKIYKQHQ-------------VSCTCPLLICQWEGCLEAVFPHLRHSHR-IPTLQGEEIVFLAMDIHLPDAEAWIIMQACLGQRFLLLLRKQKRHQGHSQFFATVMLMGTPSQAENFTYQLQLNRNQ--RRLTWEATPRSVLEHVDSIIAESDCLVLNASLAHLFSDNGNLAIIISIA-ISKPAGQPNMER
>XP_007889930.1 PREDICTED: seven in absentia homolog 3 [Callorhinchus milii]
MLFFTHCFGFVLDLMHFRYQYHKARTAFSAAVQLVCVVRPTRSLKYLPTSC----------------------------------------PLALH--HREKARPEPECEISLFSCPCPGASCMWEGSLGAILPHLSHTHNNVSTLWGEHIVFLATDIHLPGAVQWVMIQACFNHHFMLVLEKQEKYEGHQQFFVYVLLIGTPEQAESFLYQLELKRNR--RRLTWEATPKGITESPVPVITTNDSLIFDTLMAQLFADKGSLAINVTIS-TC----------
