# Supplementary material for: Phylogenetic analysis of the SINA/SIAH ubiquitin E3 ligase family in Metazoa
Source: BMC Evol Biol. 2017 Aug 7;17:182. doi: 10.1186/s12862-017-1024-x (PMC5547486; doi:10.1186/s12862-017-1024-x)
Supplement: Supplementary file 9 — Refined alignment for SIAH2 subtree. 18 vertebrate SIAH2 sequences, trimmed according to Methods. (FASTA 7 kb) [file 12862_2017_1024_MOESM9_ESM.fasta]

>NP_005058.3 E3 ubiquitin-protein ligase SIAH2 [Homo sapiens]
MSRPSSTGPSANKPCSKQPPPQPQHTPSPAAPPAAATISAAGPGSSAVPAAAAVISGPGGGGGAGPVSPQHHELTSLFECPVCFDYVLPPILQCQAGHLVCNQCRQKLSCCPTCRGALTPSIRNLAMEKVASAVLFPCKYATTGCSLTLHHTEKPEHEDICEYRPYSCPCPGASCKWQGSLEAVMSHLMHAHKSITTLQGEDIVFLATDINLPGAVDWVMMQSCFGHHFMLVLEKQEKYEGHQQFFAIVLLIGTRKQAENFAYRLELNGNRRRLTWEATPRSIHDGVAAAIMNSDCLVFDTAIAHLFADNGNLGINVTISTCCP
>XP_516819.2 PREDICTED: E3 ubiquitin-protein ligase SIAH2 [Pan troglodytes]
MSRPSSTGPSANKPCSKQPPPQPQHTPSPAAPPAAATISAAGPGSSAVPAAAAVISGPGGGGGAGPVSPQHHELTSLFECPVCFDYVLPPILQCQAGHLVCNQCRQKLSCCPTCRGALTPSIRNLAMEKVASAVLFPCKYATTGCSLTLHHTEKPEHEDICEYRPYSCPCPGASCKWQGSLEAVMSHLMHAHKSITTLQGEDIVFLATDINLPGAVDWVMMQSCFGHHFMLVLEKQEKYEGHQQFFAIVLLIGTRKQAENFAYRLELNGNRRRLTWEATPRSIHDGVAAAIMNSDCLVFDTAIAHLFADNGNLGINVTISTCCP
>NP_033200.2 E3 ubiquitin-protein ligase SIAH2 [Mus musculus]
MSRPSSTGPSANKPCSKQPPPQTPHAPSPAAPPAAATISAAGPGSSAVPAAAAVISGPGAGGGADPVSPQHHELTSLFECPVCFDYVLPPILQCQAGHLVCNQCRQKLSCCPTCRGALTPSIRNLAMEKVASAVLFPCKYATTGCSLTLHHTEKPEHEDICEYRPYSCPCPGASCKWQGSLEAVMSHLMHAHKSITTLQGEDIVFLATDINLPGAVDWVMMQSCFGHHFMLVLEKQEKYEGHQQFFAIVLLIGTRKQAENFAYRLELNGNRRRLTWEATPRSIHDGVAAAIMNSDCLVFDTAIAHLFADNGNLGINVTISTCCQ
>NP_001193983.1 E3 ubiquitin-protein ligase SIAH2 [Bos taurus]
MSRPSSTGPSANKPCSKQPPPQPQHAPSPAAPPAAATISAAGPGSSAVPAAAAVISGPGGGGGAGPVSPQHHELTSLFECPVCFDYVLPPILQCQAGHLVCNQCRQKLSCCPTCRGALTPSIRNLAMEKVASAVLFPCKYATTGCSLTLHHTEKPEHEDICEYRPYSCPCPGASCKWQGSLEAVMSHLMHAHKSITTLQGEDIVFLATDINLPGAVDWVMMQSCFGHHFMLVLEKQEKYEGHQQFFAIVLLIGTRKQAENFAYRLELNGNRRRLTWEATPRSIHDGVSAAIMNSDCLVFDTAIAHLFADNGNLGINVTISTCCP
>XP_019789908.1 PREDICTED: E3 ubiquitin-protein ligase SIAH2 [Tursiops truncatus]
MSRPSSTGPSANKPCSKQPPPQPQHAQSPTAPPAAATISAAGPGSSAVPAAAAVISGP-GGGGAGPVSPQHHELTSLFECPVCFDYVLPPILQCQAGHLVCNQCRQKLSCCPTCRGALTPSIRNLAMEKVASAVLFPCKYATTGCSLTLHHTEKPEHEDICEYRPYSCPCPGASCKWQGSLEAVMSHLMHAHKSITTLQGEDIVFLATDINLPGAVDWVMMQSCFGHHFMLVLEKQEKYEGHQQFFAIVLLIGTRKQAENFAYRLELNGNRRRLTWEATPRSIHDGVSSAIMNSDCLVFDTAIAHLFADNGNLGINVTISTCCP
>XP_001363407.1 PREDICTED: E3 ubiquitin-protein ligase SIAH2 [Monodelphis domestica]
MSRPSSTGPGANKPCGKQPPQQQPHAPSQAAPPAAATISAAGPGSSAVAAAAAVISGPGGGGGGGPVSPQHHELTSLFECPVCFDYVLPPILQCQAGHLVCNQCRQKLSCCPTCRGSLTPSIRNLAMEKVASAVLFPCKYATTGCSLTLHHTEKPEHEDICEFRPYSCPCPGASCKWQGSLEAVMSHLMHAHKSITTLQGEDIVFLATDINLPGAVDWVMMQSCFGHHFMLVLEKQEKYEGHQQFFAIVLLIGTRKQAENFAYRLELNGNRRRLTWEATPRSIHDGVAAAILNSDCLVFDTAIAHLFADNGNLGINVTISTCCP
>XP_426719.2 PREDICTED: E3 ubiquitin-protein ligase SIAH2 [Gallus gallus]
MSRPSSAGPGASKPCGKQPP---PHASAAAAAPAAATIAASGAGSSAVPAAAAVLSGP-----GGPVSPQHHELTSLFECPVCFDYVLPPILQCQAGHLVCKQCRQKLSLCPTCRGSLTPSIRNLAMEKVASAVLFPCKYATTGCSLTLHHTEKPEHEDICEYRPYSCPCPGATCKWQGSLEAVMSHLMHAHKSITTLQGEDIVFLATDINLPGAVDWVMMQSCFGHHFMLVLEKQEKYEGHQQFFAIVLLIGTRKQAENFAYRLELNGNRRRLTWEATPRSIHDGVNAAIVNSDCLVFDTAIAHLFADNGNLGINVTISTCCP
>XP_014741604.1 PREDICTED: LOW QUALITY PROTEIN: E3 ubiquitin-protein ligase SIAH2 [Sturnus vulgaris]
MSRPSPAGPGPGKPCGKQ-----XAAAAAAAATAAAAAAATAAAAAAAPSLAAVLPGTGVSPPSPPLPPQQQELTSLFECPICFDYLLPPILQCPAGHLVCKQCRQQRSVCPTCQGSLTPSIRNLAMEKVASAILFPCKYATTGCSLALHHTEKPKHEAICEYRPYSCPCPGSSCGWEGSLEAVMSHLMHAHKSITTLQGEDIIFLATDINLPGPVDWVMMQSCFGHHFMLVLKK--KCEGHPQFFATVLLIGTRKQAENFQYRLELHSSCHRLTWEASPCSIHDGVSMAIYNSNCLVFDTATAHIFADNGNLGINVTISMCCP
>XP_020637543.1 E3 ubiquitin-protein ligase SIAH2 [Pogona vitticeps]
MSRPSSAGPSTSNPCGKQ---QQQLTPSAAAAPAAATISAAGAASSGVPAAATVLSSPGGDGSGGPVSPQHHELTSLFECPVCFDYVLPPILQCQAGHLVCNQCRQKLSCCPTCRGSLTPSIRNLAMEKVASAVLFPCKYATTGCSLTLHHTEKPEHEDICEFRPYSCPCPGASCKWQGSLEAVMSHLMHAHKSITTLQGEDIVFLATDINLPGAVDWVMMQSCFGHHFMLVLEKQEKYEGHQQFFAIVLLIGTRKQAENFAYRLELNGNRRRLTWEATPRSIHDGVAAAILNSDCLVFDTAIAHLFADNGNLGINVTISTCCP
>XP_013927960.1 PREDICTED: E3 ubiquitin-protein ligase SIAH2 [Thamnophis sirtalis]
MSRPSSAGPSANKPCGKQ-----QHTPSPAAAPAAATISAAGAGSSAVPAAAAVISSPAGESSGGAVSPQHHELTSLFECPVCFDYVLPPILQCQAGHLVCNQCRQKLSCCPTCRGSLTPSIRNLAMEKVASAVLFPCKYATTGCSLTLHHTEKPDHEDICEYRPYSCPCPGASCKWQGSLEAVMSHLMHAHKSITTLQGEDIVFLATDINLPGAVDWVMMQSCFGHHFMLVLEKQEKYEGHQQFFAIVLLIGTRKQAENFAYRLELNGNRRRLTWEATPRSIHDGVAAAIMNSDCLVFDTAIAHLFADNGNLGINVTISTCCP
>XP_006259223.1 PREDICTED: E3 ubiquitin-protein ligase SIAH2 [Alligator mississippiensis]
MSRPSSAGPSASKACGKQ-----QHAPSPAAAPAAATISAAGPGSSAVPAAAAVIAGPGGGGGGGPVSPQHHELTSLFECPVCFDYVLPPILQCQAGHLVCNQCRQKLSCCPTCRGSLTPSIRNLAMEKVASAVLFPCKYATTGCSLTLHHTEKPEHEDICEYRPYSCPCPGASCKWQGSLEAVMSHLMHAHKSITTLQGEDIVFLATDINLPGAVDWVMMQSCFGHHFMLVLEKQEKYEGHQQFFAIVLLIGTRKQAENFAYRLELNGNRRRLTWEATPRSIHDGVAAAIMNSDCLVFDTAIAHLFADNGNLGINVTISTCCP
>XP_005286979.1 PREDICTED: E3 ubiquitin-protein ligase SIAH2 [Chrysemys picta bellii]
MSRPSSAGPSANKPCGKQ-----QHAPSPAAAPAAATISAAGPGSSALPAAAAVISGPGGGGGGGPVSPQHHELTSLFECPVCFDYVLPPILQCQAGHLVCNQCRQKLSCCPTCRGSLTPSIRNLAMEKVASAVLFPCKYATTGCSLTLHHTEKPEHEDICEYRPYSCPCPGASCKWQGSLEAVMSHLMHAHKSITTLQGEDIVFLATDINLPGAVDWVMMQSCFGHHFMLVLEKQEKYEGHQQFFAIVLLIGTRKQAENFAYRLELNGNRRRLTWEATPRSIHDGVAAAIMNSDCLVFDTAIAHLFADNGNLGINVTISTCCP
>NP_001095281.1 E3 ubiquitin-protein ligase SIAH2 [Xenopus tropicalis]
MSRPSSAGPCASKPCGKKPPPPPPHAAS-----LPATIS-GGPGSSAPPPPAAAAAAI-----TGPLSQQHQELTSLFECPVCFDYVLPPILQCQAGHLVCNQCRQKLSCCPTCRASLTPSIRNLAMEKVASAVLFPCKYASTGCSLSLHHTEKPEHEDICEYRPYSCPCPGASCKWQGSLENVMQHLTHSHKSITTLQGEDIVFLATDINLPGAVDWVMMQYCFNHHFMLVLEKQEKYEGHQQFFAIVLLIGTRKQAENYAYRLELNGNRRRLTWEATPRSIHDGVAAAIMNSDCLVFDTAIAHLFADNGNLGINVTISTCCP
>XP_006008925.1 PREDICTED: E3 ubiquitin-protein ligase Siah2 [Latimeria chalumnae]
MSRPSSAGGSSGKASGG------KHGSAAAATPPAVSAAAASVSPGQ----------P-----AAPLPAPAAELTALFECPVCFDYVLPPILQCQAGHLVCNQCRQKLSCCPTCRGPLSPSIRNLAMEKVASTLPFPCKYASAGCLLSLHHTEKPEHEEVCEFRPYTCPCPGASCKWQGSLEAVMPHLMHAHKSITTLQGEDIVFLATDINLHGAVDWVMMQSCFGHHFMLVLEKQERYEGHQQFFAIVLLIGTRKQAENFAYRLELNGNRRRLTWEATPRSIHDGVAAAIMNSDCLVFDTSIAHLFADNGNLGINVTISMC--
>NP_956721.2 E3 ubiquitin-protein ligase Siah2 [Danio rerio]
MSRPSSAGGGAGKAGGS------KHGGSAAAAAAAAAAAAAGVGSGT-VPAAAV-ALP-----VAALPGQSPELTALFECPVCFDYVLPPILQCQAGHLVCNQCRQKLSCCPTCRGPLTPSIRNLAMEKVASTLPFPCKYSSAGCLLSLHHSEKPEHEEVCEFRPYTCPCPGASCKWQGSLEEVMPHLMHAHKSITTLQGEDIVFLATDINLPGAVDWVMMQSCFGHHFMLVLEKQEKYEGHQQFFAIVLLIGTRKQAENFAYRLELNGNRRRLTWEATPRSIHDGVAAAIMNSDCLVFDTSIAHLFADNGNLGINVTISMC--
>XP_014052924.1 PREDICTED: E3 ubiquitin-protein ligase Siah2 isoform X1 [Salmo salar]
MSRPSSAGGGSGKAGGG------KHGGS-----AAASAAAAGVGSGSALPVAAV-ALP-----SASLPGQSAELTALFECPVCFDYVLPPILQCQAGHLVCNQCRQKLSCCPTCRGPLTPSIRNLAMEKVASTLPFPCKYASAGCLLSLHHSEKPDHEEVCEFRPYTCPCPGASCKWQGSLEAVMPHLMHAHKSITTLQGEDIVFLATDINLPGAVDWVMMQSCFGHHFMLVLEKQEKYEGHQQFFAVVLLIGTRKQAENFAYRLELNGNRRRLTWEATPRSIHDGVAAAIMNSDCLVFDTSIAHLFADNGNLGINVTISMC--
>XP_003459581.3 PREDICTED: LOW QUALITY PROTEIN: E3 ubiquitin-protein ligase Siah2 [Oreochromis niloticus]
MSRPSSAGGGPEKQAGX------KHGGA-----SAAVAAAAGVGSGSVPPSSTV-SMP-----ATGLAGQSSELTALFECPVCFDYVLPPILQCQAGHLVCNQCRQKLSCCPTCRGPLTPSIRNLAMEKVASTLPFPCKYSSAGCLLSLHHSEKPDHEEVCEFRPYTCPCPGATCKWHGSLEAVMPHLMHAHKSITTLQGEDIVFLATDINLPGAVDWVMMQSCFSHHFMLVLEKQEKYEGHQQFFAVVLLIGTRKQAENFAYRLELNGNRRRLTWEATPRSIHDGVAAAIMNSDCLVFDTSIAHLFADNGNLGINVTISMC--
>XP_007889716.1 PREDICTED: E3 ubiquitin-protein ligase Siah2, partial [Callorhinchus milii]
--------------------------------------------------------------------------TSLFECPVCFDYVLPPILQCQAGHLVCNQCRQKLSCCPTCRGPLTPSIRNLAMEKVASTIPFPCKYASAGCLLSLHHTEKPEHEEVCEFRPYTCPCPGASCKWQGSLEAVMPHLMHAHKSITTLQGEDIVFLATDINLPGAVDWVMMQSCFGHHFMLVLEKQEKYEGHQQFFAIVLLIGTRKQAENFAYRLELNGNRRRLTWEATPRSIHDGVAAAIMNSDCLVFDTSIAHLFADHGNLGINVTISMC--
