# Supplementary material for: Phylogenetic analysis of the SINA/SIAH ubiquitin E3 ligase family in Metazoa
Source: BMC Evol Biol. 2017 Aug 7;17:182. doi: 10.1186/s12862-017-1024-x (PMC5547486; doi:10.1186/s12862-017-1024-x)
Supplement: Supplementary file 10 — Refined alignment for SIAH3 subtree. 13 vertebrate SIAH3 sequences, trimmed according to Methods. (FASTA 4 kb) [file 12862_2017_1024_MOESM10_ESM.fasta]

>NP_942146.2 seven in absentia homolog 3 [Homo sapiens]
MLFFTQCFGAVLDLIHLRFQHYKAKRVFSAAGQLVCVVNPTHNLKYVSSRRAVTQSAPEQGSFHPHHLSHHHCHHRHHHHLRHHAHPHHLHHQEAGLHANPVTPCLCMCPLFSCQWEGRLEVVVPHLRQIHRVDILQGAEIVFLATDMHLPAPADWIIMHSCLGHHFLLVLRKQERHEGHPQFFATMMLIGTPTQADCFTYRLELNRNHRRLKWEATPRSVLECVDSVITDGDCLVLNTSLAQLFSDNGSLAIGIAITATEVLPSEAEM
>XP_522672.3 PREDICTED: seven in absentia homolog 3 [Pan troglodytes]
MLFFTQCFGAVLDLIHLRFQHYKAKRVFSAAGQLVCVVNPTHNLKYVSSRRAVTQSAPEQGSFHPHHLSHHHCHHRHHHHLRHHAHPHHLHHQEAGLHATPVTPCLCMCPLFSCQWEGHLEVVVPHLRQIHRVDILQGAEIVFLATDMHLPAPADWIIMHSCLGHHFLLVLRKQERHEGHPQFFATMMLIGTPTQADCFTYRLELNRNHRRLKWEATPRSVLECVDSVITDGDCLVLNTSLAQLFSDNGSLAIGIAITATEVLPSQAEM
>NP_001121565.1 seven in absentia homolog 3 [Mus musculus]
MLFFTQCFGAVLDLIHLRFQHYKAKRVFSAAGQLVCVVNPTHNLKYVSSRRGITQNSAEQGSFHPHHLPHHHRHHCHHNHLYQHARPHHLHHQEPGLHNSQVTP--CICPLFSCQWEGHLEVVVPHLRQIHRIDILQGAEIVFLATDMHLPAPADWIIMHSCLGHHFLLVLRKQERHEGHPQFFATMMLIGTPTQADCFTYRLELNRNHRRLKWEATPRSVLECVDSVITDGDCLVLNTSLAQLFSDNGSLAIGIAITETDVGARDAEM
>NP_001192350.1 seven in absentia homolog 3 [Bos taurus]
MLFFTQCFGAVLDLIHLRFQHNKAKRVFSAAGQLVCVVNPTHDLKYVSSRHAVTQSAPEPSSYPPPHAPHHHCHRQPRHRLCHHARPHHLHHQEVGPPATQVMP--CLCPLFSCQWEGHLEVVVPHLQQMHRVDILQGADIVFLATDMHLPAPADWLIIHSCFGHHFLLVLRKQERHAGHPQFFATMMLIGTPTQADSFTYRLELNRNQKRKKHKQKKR---ECVDSVITNGDCLVINTSLAQHFSDNGSLAIGIDISAAEICSSEAEM
>XP_019792000.1 PREDICTED: seven in absentia homolog 3 [Tursiops truncatus]
MLFFTQCFGAVLDLIHLRFQHYKAKRVFSAAGQLVCVVNPTHNLKYVSGRCAVTQSAPEPGSFPPHLLPPLLRHHARQPHLRHHARPHH-HHQEAGLHAAQVTP--CTCPLFSCQWEGHLEVVVPHLRQMHRVDILQGAEIVFLATDMHLPAPADWIIVHSCLGHHFLLVLRKRERHAGHPQFFATMMLIGTPTQADCFTYRLELNRNHRRLKWEATPRSVLECVDSVITDGDCLVLNTSLAQLFSDNGSLAIGIAITATEVCSSEAEM
>XP_007501643.1 PREDICTED: seven in absentia homolog 3 isoform X1 [Monodelphis domestica]
MLFFTQCFGAVLDLIHLRFQHYKAKRVFSAAGQLVCVVNPTHNLKYVSTRRAVTQSTPEPTGFHPHHIHHHHRYHRHHHHHRHHSLPHHLHHQEAVLHEAPL-P-LCICPLFSCQWEGQLEVVLSHLRQSHRIDILQGAEIVFLATDMNLPAPADWIIMHSCLGHHFLLVLRKQEKYEGHPQFFATMMLIGTPTQADCFTYRLELNRNQRRLKWEATPRSVLECVDSIITDGDCLVLNTSLAQLFSDNGSLAIGIAISASKVHDPEVEI
>XP_417044.1 PREDICTED: seven in absentia homolog 3 [Gallus gallus]
MLFFTQCFGAVLDLIHLRFQHYKAKRVFSAAGQLVCVVNPTHSLKYAPTRCVVAQTSTEQGSLPPC-------------------------HHHEAVHDPQLVP--CTCPLFSCPWEGHLEVVVSHLRQTHRINILQGAEIVFLATDMHLPAPTDWIIMHSCLGHQFLLVLRKQEKYKGHPQFFATMMLIGTQTQADNFTYRLELNRNQRRLKWEATPRSVLECIDSIISDGDCLVLNTSLAQLFADNGSLAIGIAITTSNVHNSEAEI
>XP_014750862.1 PREDICTED: seven in absentia homolog 3 [Sturnus vulgaris]
MLFFTQCFGAVLDLIHLRFQHYKAKRVFSAAGQLVCVVNPTHSLKYAPTRCAAVQESTEQGVLPPC-------------------------HHHEAVHDPQLVP--CTCPLFSCPWEGHLEVVVSHLRQTHRINILQGAEIVFLATDMHLPAPTDWIIMHSCLGHQFLLVLRKQEKHEGHPQFFATMMLIGTPSQANNFTYRLELNRNQRRLKWEATPRSVLERVDSVISDGDCLVLNTSLAQLFSDNGSLAIGIAITTSKVHSSEAEM
>XP_019356083.1 PREDICTED: seven in absentia homolog 3 isoform X1 [Alligator mississippiensis]
MLFFTQCFGAVLDLIHLRFQHYKAKRVFSAAGQLVCVVNPTHSLKHASNRCAVAQTSTEQSSLHPH-------------------------HPHEAVHDPQLIP--CTCPLFSCQWEGHLEVVVSHLRQTHSINILHGAEIVFLATDMHLPAPTDWIIIHSCLGHQFLLVLRKQEKYEGHPQFFATMMLIGTPTQADNFTYRLELNRNQRRLKWEATPRSVLECIDSVISDGDCLVLNTSLAQLFSDNGSLAIGIAITSSKVHTAELEM
>XP_005287220.1 PREDICTED: seven in absentia homolog 3 [Chrysemys picta bellii]
MLFFTQCFGAVLDLIHLRFQHYKAKRVFSAAGQLVCVVNPTHSLKYVSNRHTVGQTSTEQGSLHSH-------------------------HPLETVHDPQLIP--CMCPLFSCQWEGHVEVVVSHLRQTHRINILHGAEIVFLATDMHLPAPTDWIIMHSCLGHHFLLVLRKQEKYEGHPQFFATMMLIGTPTQADNFTYRLELNRNQRRLKWEATPRSVLECVDSVISDGDCLVLNTSLAQLFSDNGSLAIGIAITASKVHAAEAEM
>XP_002941011.1 PREDICTED: seven in absentia homolog 3 [Xenopus tropicalis]
MLFFTQCFGAVLDLLHLRFQHYQAKRVFSSAGQLVCVVNPTQNLQNGSNRSAVPEEDSSE---------------RKEQYLCRQS-----------VNDPQLTS--CTCPLYSCKWEGHLEVIVSHLTQSHTINILHGTEIVFLATDMHLPAPVDWIITHSCLGHHFLLVLRKQEKYQGYPQFFATMMLIGTSAQAQNFNYKLELNRNRRKLTWESTPRSVFDCVDSVITDGDCLILNASVAQLFSDNGSLAIGIAIAASKPCSVEPEK
>XP_014352065.1 PREDICTED: seven in absentia homolog 3 [Latimeria chalumnae]
------------------------MSVCGEGGNRWIMISPR---RHVPDRHPV---------LPPNR----------------GKKPEKIYHQ------------SCTCPLLICQWEGCLEAVFPHLRHSHRIPTLQGEEIVFLAMDIHLPDAEAWIIMQACLGQRFLLLLRKQKRHQGHSQFFATVMLMGTPSQAENFTYQLQLNRNQRRLTWEATPRSVLEHVDSIIAESDCLVLNASLAHLFSDNGNLAIIISIAISKPAGQPMER
>XP_007889930.1 PREDICTED: seven in absentia homolog 3 [Callorhinchus milii]
MLFFTHCFGFVLDLMHFRYQYHKARTAFSAAVQLVCVVRPTRSLKYLPTSC-----------------------------------PLALHHREKARPEPECEISSCPCPGASCMWEGSLGAILPHLSHTHNVSTLWGEHIVFLATDIHLPGAVQWVMIQACFNHHFMLVLEKQEKYEGHQQFFVYVLLIGTPEQAESFLYQLELKRNRRRLTWEATPKGITESPVPVITTNDSLIFDTLMAQLFADKGSLAINVTISTC---------
