# Supplementary material for: Phylogenetic analysis of the SINA/SIAH ubiquitin E3 ligase family in Metazoa
Source: BMC Evol Biol. 2017 Aug 7;17:182. doi: 10.1186/s12862-017-1024-x (PMC5547486; doi:10.1186/s12862-017-1024-x)
Supplement: Supplementary file 11 — Refined alignment for SINA subtree. 20 invertebrate SINA sequences, trimmed according to Methods. (FASTA 7 kb) [file 12862_2017_1024_MOESM11_ESM.fasta]

>XP_002609562.1 hypothetical protein BRAFLDRAFT_129882 [Branchiostoma floridae]
MSRQTISGKPNRHTPTSSATSTQDLAGLFECPVCFDYVLPPILQCQSGHLVCSSCRPKL--SCCPTCRGPL-GNIRNLAMEKVASTVMFPCKYASAGCPVTLLHTEKPDHEEICDFRPYSCPCPGSSCKWQGSLDAVMPHLTHAHKSITTLQ----GEDIVF---LATDINLPGAVDWVMMQSCFGHNFMLVLEKQEKYD---GHQQFFAIVQLIGTRKQAENFAYRLEL--NGHRRRLTWEATPRSIHEGVASAISSSDCLVFDTNIARLFADNGNLGINVTISTC
>XP_797311.2 PREDICTED: E3 ubiquitin-protein ligase SIAH1 isoform X2 [Strongylocentrotus purpuratus]
MSRPAANGKARSHTPTTN----QDLASLFECPVCFDYVLPPILQCQSGHLVCSNCRPKL--NCCPTCRGPL-GSIRNLAMEKVAQTVMFPCRYASSGCVATMSYNEKQDHEETCEFRPYSCPCPGASCKWQGSLDQVMPHLTHAHKSITTLQ----GEDIVF---LATDINLPGAVDWVMMQSCFGHHFMLVLEKQEKYD---GLQQFFAIVQLIGSRKQAENFAYRLEL--NGHRRRLSWEATPRSIHEGVQAAIMNSDCLVFDSSIAQLFAENGNLGINVTISMC
>NP_476725.1 seven in absentia, isoform A [Drosophila melanogaster]
MSREPTAAAASANTSSSSSSMSADLTSLFECPVCFDYVLPPILQCSSGHLVCVSCRSKL--TCCPTCRGPL-ANIRNLAMEKVASNVKFPCKHSGYGCTASLVYTEKTEHEETCECRPYLCPCPGASCKWQGPLDLVMQHLMMSHKSITTLQ----GEDIVF---LATDINLPGAVDWVMMQSCFGHHFMLVLEKQEKYD---GHQQFFAIVQLIGSRKEAENFVYRLEL--NGNRRRLTWEAMPRSIHEGVASAIHNSDCLVFDTSIAQLFADNGNLGINVTISLV
>XP_001688791.1 AGAP006127-PA [Anopheles gambiae str. PEST]
LNREVTGSSSSNSSISSVGAISADLASLFECPVCFDYVLPPILQCQSGHLVCTSCRSKL--TCCPTCRGSL-GNIRNLAMEKVASNVKFPCKHSNHGCTVSLVYTEKAEHEEACEFRPYLCPCPGASCKWQGSLDYVMPHLMMSHKSITTLQ----GEDIVF---LATDINLPGAVDWVMMQSCFGHHFMLVLEKQEKYD---GHQQFYAIVQLIGSRKEAENFAYRLEL--NGNRRRLTWEAMPRSIHEGVASAILNSDCLVFDTSIAQLFADNGNLGINVTISVV
>XP_394284.2 PREDICTED: E3 ubiquitin-protein ligase Siah1 [Apis mellifera]
--RGRSVASSSAPTVSSLS-SSTDLASLFECPVCFDYVLPPILQCQSGHLVCSNCRPKL--NCCPTCRGPL-GNIRNLAMEKVAGNVMFPCKYSTSGCTVSLVHTEKADHEDACEFRPYSCPCPGASCKWQGSLEQVMPHLVMSHKSITTLQ----GEDIVF---LATDINLPGAVDWVMMQSCFGHHFMLVLEKQEKYD---GHQQFFAIVQLIGSRKQAENFAYRLEL--NGHKRRLTWEAMPRSIHEGVSSAILNSDCLVFDTSIAQLFADNGNLGINVTISMA
>XP_008186354.1 PREDICTED: E3 ubiquitin-protein ligase Siah1 [Acyrthosiphon pisum]
VSRRSAVGNNSSHNGGSASNISADLASLFECPVCFDYVLPPILQCQSGHLVCSTCRPKL--NCCPTCRGPL-GNIRNLAMEKVASTVMFPCKYSSSGCPVSLLHSEKVEHEELCECRPYTCPCPGASCKWQGGLEQVMEHLMVAHKSITTLQ----GEDIVF---LATDINLPGAVDWVMMQSCFGHHFMLVLEKQEKYE---GHQQFFAIVQLIGSRKQCENFAYRLEL--NGHRRRLAWEATPRSIHEGVSTAILNSDCLVFDTSTAQLFADNGNLGINVTISTN
>NP_500409.1 E3 ubiquitin-protein ligase siah-1 [Caenorhabditis elegans]
TSRMSASPPSPGSIPHNTTTSSAEILSVFECPVCLEYMLPPYMQCSSGHLVCSNCRPKL--QCCPTCRGPT-PSVRNLGLEKIANTVRFPCKFSTSGCPLNFHHADKTEHEELCEFRPYCCPCPGASCKWQGGLSDVMEHLKKIHKSITTLQ----GEDIVF---LATDINLPGAVDWVMMQSCFDYNFMLVLEKQEKYDPAQPTQMFYAVVQLIGSKKEADNFVYRLEL--SASRRRMSWEATPRSIHEGVVVAIQQSDCLAFDSNAAQLFAENGNLGINVTISRI
>XP_013306181.1 seven in absentia protein [Necator americanus]
RSRVQATAPPVTCSPSSLSTAEPGVLSVFECPVCLEYMLPPYLQCQAGHLVCGNCRPKL--QCCPTCRGPT-PSVRNLGLEKIANTVRFPCKFASSGCPLFFYHFDKVEHEEACECRPYSCPCPGAACKWQGALNDVMDHLKKVHKSITTLQ----GEDIVF---LATDINLPGAVDWVMMQSCFGYNFMLVLEKQEKFD--HGQQVFYAVVQLIGAKKEADNFMYRLEL--STHRRRLCWEATPRSIHEGVAHAIQLSDCLAFDTPTAQLFAENGNLGINVTISMV
>XP_001898781.1 Ubiquitin ligase sia-1 [Brugia malayi]
--RVQGSTPSSVSNP--VTTANPEVLSVFECPVCMDYMMPPYLQCQSGHLVCGNCRPKL--TCCPTCRGPV-PSVRNLVLEKIANTVMFPCKFSGSGCPLTFSHVEKVEHEELCEFRPYCCPCPGASCKWQGSLSEVMGHLMKVHKSITTLQ----GEDIVF---LATDINLPGAVDWVMMQSCFGYHFMLVLEKQEKFQ--DGNQMFYAVVQLIGAKKESENFMYRLEL--ATHRRRFSWEASPRSIHEGVAHAISLSDCMAFDSQTAQLFAENGNLGINVTISMV
>XP_003379392.1 E3 ubiquitin-protein ligase Siah1 [Trichinella spiralis]
ISQPTAPAPAGTAVPTQLSTCTAEVLSVFECPVCLDYMLPPYLQCQSGHLVCGNCRPKL--TCCPTCRGPV-PSVRNLVMEKIANSVLFPCKFSSNGCPAAMLYQEKVEHEEACEFRPYSCPCPGASCKWQGNLDAVMPHLVKIHKSITTLQGINLGEDIVF---LATDINLPGSVDWVMMQSCFGYHFMLVLEKQEKCD---GHQMFYAVVQLIGSRQHAENFLYRLEL--SSVRRRLCWEATPRSIHEGVANAISQSDCLAFDTNTAQLFADSGNLGINVTITMV
>XP_014779248.1 PREDICTED: E3 ubiquitin-protein ligase SIAH1-like [Octopus bimaculoides]
MSQPSNSGKASQQVPVQESTSNNDLATLFECPVCFDYALPPIMQCQSGHIVCHSCRQKL--SMCPTCRGPL-GNIRNLAMEKVAMTVLFPCKYSTNGCLVTLLHTEKSEHEETCECRPYCCPCPGASCKWQGSLEQVMSHLVQSHKSITTLQ----GEDIVF---LATDINLPGAVDWVMMQSCFGHNFMLVLEKQEKID---GLQMFYAIVQLIGTRKQAENFAYRLEL--SGHRRRLTWEATPRSIHDGVQSAILSSDCLVFDTNIAQLFADHGNLGINVTISTC
>XP_011434753.1 PREDICTED: E3 ubiquitin-protein ligase Siah1 [Crassostrea gigas]
LSQPSSSGKQSSNVTTTQSVSNSDLASLFECPVCFDYALPPITQCQSGHIVCQPCKQKL--NICPTCRGPL-GNIRNLAMEKVATTVMFPCKYSSSGCPVTLLHTDKQEHEETCEYRPYCCPCPGASCKWQGSLEQVMGHLMQQHKSITTLQ----GEDIVF---LATDINLPGAVDWVMMQSCFGHNFMLVLEKQEKLE---GQQMFYAIVQLIGTRKQAENFAYRLEL--NGHRRRLSWEATPRSIHDGVQSAIVASDCLVFDTNIAQLFADHGNLGINVTISMC
>XP_009028819.1 hypothetical protein HELRODRAFT_69385, partial [Helobdella robusta]
--------------------SSNDLASLFECPVCFDYALPPIMQCQSGHIVCSHCRPKL--QFCPTCRGAL-GNIRNLAMEKVASQVLFPCRYMSNGCEASLPHTDKANHEDGCEFRPYNCPCPGASCKWQGSLEQVMPHLLQQHKSITTLQ----GEDIVF---LATDINLPGAVDWVMMQTCFGHHFMLVLEKQEKSE---GNQLFYTIVQLIGTRKQAESFAYRLEL--NGQKRRLTWEATPRSIHDGVQSAINSSDCLVFDTNVARLFADNGNLSINVTINTC
>XP_018646300.1 ubiquitin ligase sina (ec 6.3.2.-) (seven in absentia homolog)(smsina) [Schistosoma mansoni]
MAREVGATTPSMSLPGSMSSSSIDLASLFECPVCMDYALPPIMQCQSGHIVCASCRSKL--SSCPTCRGNL-DNIRNLAMEKLASSVLFPCKYSTSGCPETFHYTSKSEHEAACEYRPYDCPCPGASCKWLGELEQVMPHLVHHHKSITTLQ----GEDIVF---LATDISLPGAVDWVMMQSCFGHSFMLVLEKQERVP---D-QIFFALVQLIGTRKQADQFVYRLEL--NGHRRRLTWEACPRSIHDGVQSAIAVSDCLVFDSNTAHSFAENGNLGINVTISQV
>XP_001637064.1 predicted protein, partial [Nematostella vectensis]
--------------------TNADLTSIFECPVCFDYVLPPILQCSSGHLVCSNCRPKL--TCCPTCRGPL-GSIRNLAMEKVANTVSFPCKYANSGCEVNLPHTEKAEHEESCEFRPYSCPCPGASCKWQGSLDAVMPHLMHTHKSITTLQ----GEDIVF---LATDINLPGAVDWVMMQSCFGHHFMLVLEKQEKYE---GHQQFYAIVQLIGTRKQAESFIYRLEL--NGNRRRLAWEATPRSIHEGIASAILNSDCLVFDANIAHLFADNGNLGINVTISMV
>XP_020623250.1 E3 ubiquitin-protein ligase Siah1-like [Orbicella faveolata]
MNRQPSSSQPSQKPPRMNANTNADLASIFECPVCFDYVLPPILQCSSGHLVCSNCRPKL--TCCPTCRGPL-GSIRNLAMEKVANTVSFPCKYASAGCEVNLPHTEKPEHEESCEFRPYSCPCPGASCKWQGSLDSVMPHLMHAHKSITTLQ----GEDIVF---LATDINLPGAVDWVMMQSCFGHHFMLVLEKQEKIE---GLQQFYAIVQLIGTRKQAENFVYRLEL--NGNRRRLAWEATPRSIHEGIASAILNSDCLVFDTNIAHLFADNGNLGINVTISMV
>XP_015766642.1 PREDICTED: E3 ubiquitin-protein ligase Siah1-like [Acropora digitifera]
MNRQ-STSQSSQKPPRMNGTTNADLASIFECPVCFDYVLPPIYQCSSGHLVCSNCRPKL--SCCPTCRGPL-AGIRNLAMEKVANTVSFPCKYASAGCEVNLPHTEKTEHEDFCEFRPYSCPCPGASCKWQGSLDSVMPHLMHAHKSITTLQ----GEDIVF---LATDINLPGAVDWVMMQSCFGHHFMLVLEKQEKIE---GLQQFYAIVQLIGTRKQAENFVYRLEL--NGNRRRLAWEATPRSIHEGIASAILNSDCLVFDTNIAHLFADNGNLGINVTISMV
>XP_002162099.1 PREDICTED: E3 ubiquitin-protein ligase SIAH1-like [Hydra vulgaris]
MSRPVGTASPNAIKGDVPMNSNPDLASLFECPVCFDYVLPPIFQCSSGHLLCSNCRPKL--TICPSCRGPL-GSIRNLAMEKVANTVLFPCRYSSSGCNVTLPHTAKIEHEDSCECRPYVCPCPGASCKWSGTLDGVMPHLMVSHKSITTLQ----GEDIVF---LATDINLPGAVDWVMMQSCFGQHFMLVLEKQEKFE---GHQQFFAVVQLIGSRKQAENFAYRLEL--NGQRRRLAWEATPRSIHDGISAAISNSDCLVFDTSIAQLFADNGNLGINVTISLC
>XP_019850617.1 PREDICTED: E3 ubiquitin-protein ligase Siah1-like [Amphimedon queenslandica]
MT------------------DSSDLASLFECPVCFDYVLPPIHQCDSGHLVCSNCQPKLATQICPACRGPL-SGVRNLAMDKVAETVLFPCKYANSGCSLRFLHNEKRKHEETCEFRPYACPCPGTTCRWQGSLDEVLDHLLNAHKTITTLN----GEDIVF---LATDINLPGAVDWVMMQCCFEHHFMLVLEKQERHE---GHQQFFAVVQIIGTEKQAEQFRYKLELVDSRHGRKLAWEAKPRSIHDGISQVISGNDCLIFEPSMAQHFGENGNLAINVTIGRV
>XP_002108034.1 hypothetical protein TRIADDRAFT_19965 [Trichoplax adhaerens]
MDRSDAGLNEDSHQNDEDSNQSGSIINLFECPVCYDYVLPPIKQCTRGHLICEKCRLKI--LKCPVCNETFETDVRNLQMEKLARTLVFPCKFRQSGCQLCFSPDERKIHEDSCPFRIYSCPFP-ITCRWQGSLDSVVSHIVNSHKTVPMQD----GEDVVFSFVITSEVTV-----WAMIQKCHDQHFLVLVRKIEMSH---YIYQLYALVQVIAPKSIARNFAYVLTL--KDEQRRLALESSPISINDCIDDAIAVRDCLSVDFVTAKSFSQDGNIRLLVAIKAI
