# Supplementary material for: Phylogenetic analysis of the SINA/SIAH ubiquitin E3 ligase family in Metazoa
Source: BMC Evol Biol. 2017 Aug 7;17:182. doi: 10.1186/s12862-017-1024-x (PMC5547486; doi:10.1186/s12862-017-1024-x)
Supplement: Supplementary file 12 — Output from MEGA7 Model Selection to generate Fig. 1. Excel spreadsheet related to selection of phylogenetic models for Fig. 1 tree, sorted by AICc values. (XLS 525 kb) [file 12862_2017_1024_MOESM12_ESM.xls]

## Sheet: Info
Model	#Param	BIC	AICc	lnL	Invariant	Gamma	Freq A	Freq R	Freq N	Freq D	Freq C	Freq Q	Freq E	Freq G	Freq H	Freq I	Freq L	Freq K	Freq M	Freq F	Freq P	Freq S	Freq T	Freq W	Freq Y	Freq V
JTT+F	156	21491.1	20266.1	-9975.76	n/a	n/a	0.080292	0.0413108	0.0401719	0.0351504	0.0578247	0.0486618	0.0516126	0.0599472	0.0455557	0.0492312	0.0960294	0.0332867	0.0290418	0.0433297	0.0608273	0.0768753	0.0621732	0.0108195	0.01874	0.0591189
JTT	137	21408.4	20332.3	-10028.2	n/a	n/a	0.0769	0.0511	0.0425	0.0513	0.0203	0.0411	0.0618	0.0747	0.023	0.0526	0.0911	0.0595	0.0234	0.0405	0.0505	0.0682	0.0585	0.0143	0.0323	0.0664
Dayhoff+F	156	21568	20343	-10014.2	n/a	n/a	0.080292	0.0413108	0.0401719	0.0351504	0.0578247	0.0486618	0.0516126	0.0599472	0.0455557	0.0492312	0.0960294	0.0332867	0.0290418	0.0433297	0.0608273	0.0768753	0.0621732	0.0108195	0.01874	0.0591189
Dayhoff	137	21506.3	20430.3	-10077.1	n/a	n/a	0.0871	0.0409	0.0404	0.0469	0.0335	0.0383	0.0495	0.0886	0.0336	0.0369	0.0854	0.0805	0.0148	0.0398	0.0507	0.0696	0.0585	0.0105	0.0299	0.0647
WAG+F	156	21690.6	20465.7	-10075.6	n/a	n/a	0.080292	0.0413108	0.0401719	0.0351504	0.0578247	0.0486618	0.0516126	0.0599472	0.0455557	0.0492312	0.0960294	0.0332867	0.0290418	0.0433297	0.0608273	0.0768753	0.0621732	0.0108195	0.01874	0.0591189
LG+F	156	21777.9	20552.9	-10119.2	n/a	n/a	0.080292	0.0413108	0.0401719	0.0351504	0.0578247	0.0486618	0.0516126	0.0599472	0.0455557	0.0492312	0.0960294	0.0332867	0.0290418	0.0433297	0.0608273	0.0768753	0.0621732	0.0108195	0.01874	0.0591189
WAG	137	21647.7	20571.7	-10147.8	n/a	n/a	0.0866279	0.043972	0.0390894	0.0570451	0.0193078	0.0367281	0.0580589	0.0832518	0.0244313	0.048466	0.086209	0.0620286	0.0195027	0.0384319	0.0457631	0.0695179	0.0610127	0.0143859	0.0352742	0.0708956
LG	137	21760.7	20684.6	-10204.3	n/a	n/a	0.079066	0.055941	0.041977	0.053052	0.012937	0.040767	0.071586	0.057337	0.022355	0.062157	0.099081	0.0646	0.022951	0.042302	0.04404	0.061197	0.053287	0.012066	0.034155	0.069147
rtREV+F	156	21956.8	20731.8	-10208.6	n/a	n/a	0.080292	0.0413108	0.0401719	0.0351504	0.0578247	0.0486618	0.0516126	0.0599472	0.0455557	0.0492312	0.0960294	0.0332867	0.0290418	0.0433297	0.0608273	0.0768753	0.0621732	0.0108195	0.01874	0.0591189
rtREV	137	21903.2	20827.2	-10275.6	n/a	n/a	0.0646	0.0453	0.0376	0.0422	0.0114	0.0606	0.0607	0.0639	0.0273	0.0679	0.1018	0.0751	0.015	0.0287	0.0681	0.0488	0.0622	0.0251	0.0318	0.0619
mtREV24+F	156	22052.7	20827.7	-10256.6	n/a	n/a	0.080292	0.0413108	0.0401719	0.0351504	0.0578247	0.0486618	0.0516126	0.0599472	0.0455557	0.0492312	0.0960294	0.0332867	0.0290418	0.0433297	0.0608273	0.0768753	0.0621732	0.0108195	0.01874	0.0591189
cpREV+F	156	22171	20946	-10315.7	n/a	n/a	0.080292	0.0413108	0.0401719	0.0351504	0.0578247	0.0486618	0.0516126	0.0599472	0.0455557	0.0492312	0.0960294	0.0332867	0.0290418	0.0433297	0.0608273	0.0768753	0.0621732	0.0108195	0.01874	0.0591189
cpREV	137	22219	21142.9	-10433.5	n/a	n/a	0.0756	0.0621	0.041	0.0371	0.0091	0.0382	0.0495	0.0838	0.0246	0.0806	0.1011	0.0504	0.022	0.0506	0.0431	0.0622	0.0543	0.0181	0.0307	0.066
mtREV24	137	22440	21363.9	-10544	n/a	n/a	0.072	0.019	0.039	0.019	0.006	0.025	0.024	0.056	0.028	0.087	0.168	0.023	0.053	0.06	0.055	0.072	0.088	0.029	0.033	0.044
JTT+G+F	157	43018	41785.2	-20734.3	n/a	0.667291	0.080292	0.0413108	0.0401719	0.0351504	0.0578247	0.0486618	0.0516126	0.0599472	0.0455557	0.0492312	0.0960294	0.0332867	0.0290418	0.0433297	0.0608273	0.0768753	0.0621732	0.0108195	0.01874	0.0591189
JTT+G+I+F	158	43027.9	41787.2	-20734.3	0	0.667292	0.080292	0.0413108	0.0401719	0.0351504	0.0578247	0.0486618	0.0516126	0.0599472	0.0455557	0.0492312	0.0960294	0.0332867	0.0290418	0.0433297	0.0608273	0.0768753	0.0621732	0.0108195	0.01874	0.0591189
JTT+G	138	42927.1	41843.2	-20782.6	n/a	0.680029	0.0769	0.0511	0.0425	0.0513	0.0203	0.0411	0.0618	0.0747	0.023	0.0526	0.0911	0.0595	0.0234	0.0405	0.0505	0.0682	0.0585	0.0143	0.0323	0.0664
JTT+G+I	139	42935.7	41843.9	-20782	0	0.680677	0.0769	0.0511	0.0425	0.0513	0.0203	0.0411	0.0618	0.0747	0.023	0.0526	0.0911	0.0595	0.0234	0.0405	0.0505	0.0682	0.0585	0.0143	0.0323	0.0664
Dayhoff+G+F	157	43095.1	41862.3	-20772.9	n/a	0.695718	0.080292	0.0413108	0.0401719	0.0351504	0.0578247	0.0486618	0.0516126	0.0599472	0.0455557	0.0492312	0.0960294	0.0332867	0.0290418	0.0433297	0.0608273	0.0768753	0.0621732	0.0108195	0.01874	0.0591189
Dayhoff+G+I+F	158	43103.6	41863	-20772.2	0	0.695918	0.080292	0.0413108	0.0401719	0.0351504	0.0578247	0.0486618	0.0516126	0.0599472	0.0455557	0.0492312	0.0960294	0.0332867	0.0290418	0.0433297	0.0608273	0.0768753	0.0621732	0.0108195	0.01874	0.0591189
LG+G+F	157	43187.5	41954.7	-20819	n/a	0.607484	0.080292	0.0413108	0.0401719	0.0351504	0.0578247	0.0486618	0.0516126	0.0599472	0.0455557	0.0492312	0.0960294	0.0332867	0.0290418	0.0433297	0.0608273	0.0768753	0.0621732	0.0108195	0.01874	0.0591189
LG+G+I+F	158	43197.3	41956.7	-20819	0	0.607476	0.080292	0.0413108	0.0401719	0.0351504	0.0578247	0.0486618	0.0516126	0.0599472	0.0455557	0.0492312	0.0960294	0.0332867	0.0290418	0.0433297	0.0608273	0.0768753	0.0621732	0.0108195	0.01874	0.0591189
Dayhoff+G	138	43044.3	41960.4	-20841.2	n/a	0.702776	0.0871	0.0409	0.0404	0.0469	0.0335	0.0383	0.0495	0.0886	0.0336	0.0369	0.0854	0.0805	0.0148	0.0398	0.0507	0.0696	0.0585	0.0105	0.0299	0.0647
Dayhoff+G+I	139	43052.8	41961.1	-20840.5	0	0.702987	0.0871	0.0409	0.0404	0.0469	0.0335	0.0383	0.0495	0.0886	0.0336	0.0369	0.0854	0.0805	0.0148	0.0398	0.0507	0.0696	0.0585	0.0105	0.0299	0.0647
WAG+G+F	157	43195	41962.2	-20822.8	n/a	0.644848	0.080292	0.0413108	0.0401719	0.0351504	0.0578247	0.0486618	0.0516126	0.0599472	0.0455557	0.0492312	0.0960294	0.0332867	0.0290418	0.0433297	0.0608273	0.0768753	0.0621732	0.0108195	0.01874	0.0591189
WAG+G+I+F	158	43204.9	41964.2	-20822.8	0	0.644848	0.080292	0.0413108	0.0401719	0.0351504	0.0578247	0.0486618	0.0516126	0.0599472	0.0455557	0.0492312	0.0960294	0.0332867	0.0290418	0.0433297	0.0608273	0.0768753	0.0621732	0.0108195	0.01874	0.0591189
LG+G	138	43139.2	42055.3	-20888.7	n/a	0.609398	0.079066	0.055941	0.041977	0.053052	0.012937	0.040767	0.071586	0.057337	0.022355	0.062157	0.099081	0.0646	0.022951	0.042302	0.04404	0.061197	0.053287	0.012066	0.034155	0.069147
LG+G+I	139	43149.1	42057.3	-20888.7	1e-05	0.609429	0.079066	0.055941	0.041977	0.053052	0.012937	0.040767	0.071586	0.057337	0.022355	0.062157	0.099081	0.0646	0.022951	0.042302	0.04404	0.061197	0.053287	0.012066	0.034155	0.069147
WAG+G	138	43158.4	42074.5	-20898.2	n/a	0.649355	0.0866279	0.043972	0.0390894	0.0570451	0.0193078	0.0367281	0.0580589	0.0832518	0.0244313	0.048466	0.086209	0.0620286	0.0195027	0.0384319	0.0457631	0.0695179	0.0610127	0.0143859	0.0352742	0.0708956
WAG+G+I	139	43168.2	42076.5	-20898.2	0	0.649345	0.0866279	0.043972	0.0390894	0.0570451	0.0193078	0.0367281	0.0580589	0.0832518	0.0244313	0.048466	0.086209	0.0620286	0.0195027	0.0384319	0.0457631	0.0695179	0.0610127	0.0143859	0.0352742	0.0708956
mtREV24+G+F	157	43321.3	42088.5	-20885.9	n/a	0.602377	0.080292	0.0413108	0.0401719	0.0351504	0.0578247	0.0486618	0.0516126	0.0599472	0.0455557	0.0492312	0.0960294	0.0332867	0.0290418	0.0433297	0.0608273	0.0768753	0.0621732	0.0108195	0.01874	0.0591189
mtREV24+G+I+F	158	43331.1	42090.5	-20885.9	1e-05	0.602389	0.080292	0.0413108	0.0401719	0.0351504	0.0578247	0.0486618	0.0516126	0.0599472	0.0455557	0.0492312	0.0960294	0.0332867	0.0290418	0.0433297	0.0608273	0.0768753	0.0621732	0.0108195	0.01874	0.0591189
rtREV+G+F	157	43339.6	42106.8	-20895.1	n/a	0.60019	0.080292	0.0413108	0.0401719	0.0351504	0.0578247	0.0486618	0.0516126	0.0599472	0.0455557	0.0492312	0.0960294	0.0332867	0.0290418	0.0433297	0.0608273	0.0768753	0.0621732	0.0108195	0.01874	0.0591189
rtREV+G+I+F	158	43349.5	42108.8	-20895.1	1e-05	0.600207	0.080292	0.0413108	0.0401719	0.0351504	0.0578247	0.0486618	0.0516126	0.0599472	0.0455557	0.0492312	0.0960294	0.0332867	0.0290418	0.0433297	0.0608273	0.0768753	0.0621732	0.0108195	0.01874	0.0591189
rtREV+G	138	43309.3	42225.4	-20973.7	n/a	0.605234	0.0646	0.0453	0.0376	0.0422	0.0114	0.0606	0.0607	0.0639	0.0273	0.0679	0.1018	0.0751	0.015	0.0287	0.0681	0.0488	0.0622	0.0251	0.0318	0.0619
rtREV+G+I	139	43318	42226.3	-20973.1	1e-05	0.605723	0.0646	0.0453	0.0376	0.0422	0.0114	0.0606	0.0607	0.0639	0.0273	0.0679	0.1018	0.0751	0.015	0.0287	0.0681	0.0488	0.0622	0.0251	0.0318	0.0619
cpREV+G+F	157	43721	42488.2	-21085.8	n/a	0.537319	0.080292	0.0413108	0.0401719	0.0351504	0.0578247	0.0486618	0.0516126	0.0599472	0.0455557	0.0492312	0.0960294	0.0332867	0.0290418	0.0433297	0.0608273	0.0768753	0.0621732	0.0108195	0.01874	0.0591189
mtREV24+G	138	43642.4	42558.5	-21140.3	n/a	0.577414	0.072	0.019	0.039	0.019	0.006	0.025	0.024	0.056	0.028	0.087	0.168	0.023	0.053	0.06	0.055	0.072	0.088	0.029	0.033	0.044
mtREV24+G+I	139	43651.2	42559.5	-21139.7	1e-05	0.577633	0.072	0.019	0.039	0.019	0.006	0.025	0.024	0.056	0.028	0.087	0.168	0.023	0.053	0.06	0.055	0.072	0.088	0.029	0.033	0.044
cpREV+G	138	43782.4	42698.5	-21210.2	n/a	0.516805	0.0756	0.0621	0.041	0.0371	0.0091	0.0382	0.0495	0.0838	0.0246	0.0806	0.1011	0.0504	0.022	0.0506	0.0431	0.0622	0.0543	0.0181	0.0307	0.066
JTT+I+F	157	43966.8	42734	-21208.7	0.0843129	n/a	0.080292	0.0413108	0.0401719	0.0351504	0.0578247	0.0486618	0.0516126	0.0599472	0.0455557	0.0492312	0.0960294	0.0332867	0.0290418	0.0433297	0.0608273	0.0768753	0.0621732	0.0108195	0.01874	0.0591189
cpREV+G+I+F	158	44027.2	42786.6	-21234	0.0918033	0.518545	0.080292	0.0413108	0.0401719	0.0351504	0.0578247	0.0486618	0.0516126	0.0599472	0.0455557	0.0492312	0.0960294	0.0332867	0.0290418	0.0433297	0.0608273	0.0768753	0.0621732	0.0108195	0.01874	0.0591189
JTT+I	138	43885.1	42801.2	-21261.6	0.0842629	n/a	0.0769	0.0511	0.0425	0.0513	0.0203	0.0411	0.0618	0.0747	0.023	0.0526	0.0911	0.0595	0.0234	0.0405	0.0505	0.0682	0.0585	0.0143	0.0323	0.0664
Dayhoff+I+F	157	44085.6	42852.8	-21268.1	0.0720915	n/a	0.080292	0.0413108	0.0401719	0.0351504	0.0578247	0.0486618	0.0516126	0.0599472	0.0455557	0.0492312	0.0960294	0.0332867	0.0290418	0.0433297	0.0608273	0.0768753	0.0621732	0.0108195	0.01874	0.0591189
Dayhoff+I	138	44021.9	42938	-21330	0.0709702	n/a	0.0871	0.0409	0.0404	0.0469	0.0335	0.0383	0.0495	0.0886	0.0336	0.0369	0.0854	0.0805	0.0148	0.0398	0.0507	0.0696	0.0585	0.0105	0.0299	0.0647
WAG+I+F	157	44172.6	42939.8	-21311.6	0.0832256	n/a	0.080292	0.0413108	0.0401719	0.0351504	0.0578247	0.0486618	0.0516126	0.0599472	0.0455557	0.0492312	0.0960294	0.0332867	0.0290418	0.0433297	0.0608273	0.0768753	0.0621732	0.0108195	0.01874	0.0591189
cpREV+G+I	139	44065.6	42973.9	-21346.9	8.83133e-05	0.52372	0.0756	0.0621	0.041	0.0371	0.0091	0.0382	0.0495	0.0838	0.0246	0.0806	0.1011	0.0504	0.022	0.0506	0.0431	0.0622	0.0543	0.0181	0.0307	0.066
LG+I+F	157	44226.5	42993.7	-21338.5	0.0874133	n/a	0.080292	0.0413108	0.0401719	0.0351504	0.0578247	0.0486618	0.0516126	0.0599472	0.0455557	0.0492312	0.0960294	0.0332867	0.0290418	0.0433297	0.0608273	0.0768753	0.0621732	0.0108195	0.01874	0.0591189
WAG+I	138	44139.5	43055.7	-21388.8	0.0836218	n/a	0.0866279	0.043972	0.0390894	0.0570451	0.0193078	0.0367281	0.0580589	0.0832518	0.0244313	0.048466	0.086209	0.0620286	0.0195027	0.0384319	0.0457631	0.0695179	0.0610127	0.0143859	0.0352742	0.0708956
LG+I	138	44203.2	43119.3	-21420.6	0.0873856	n/a	0.079066	0.055941	0.041977	0.053052	0.012937	0.040767	0.071586	0.057337	0.022355	0.062157	0.099081	0.0646	0.022951	0.042302	0.04404	0.061197	0.053287	0.012066	0.034155	0.069147
rtREV+I+F	157	44393.1	43160.3	-21421.9	0.085633	n/a	0.080292	0.0413108	0.0401719	0.0351504	0.0578247	0.0486618	0.0516126	0.0599472	0.0455557	0.0492312	0.0960294	0.0332867	0.0290418	0.0433297	0.0608273	0.0768753	0.0621732	0.0108195	0.01874	0.0591189
mtREV24+I+F	157	44433	43200.2	-21441.8	0.078675	n/a	0.080292	0.0413108	0.0401719	0.0351504	0.0578247	0.0486618	0.0516126	0.0599472	0.0455557	0.0492312	0.0960294	0.0332867	0.0290418	0.0433297	0.0608273	0.0768753	0.0621732	0.0108195	0.01874	0.0591189
rtREV+I	138	44344.5	43260.6	-21491.3	0.0843164	n/a	0.0646	0.0453	0.0376	0.0422	0.0114	0.0606	0.0607	0.0639	0.0273	0.0679	0.1018	0.0751	0.015	0.0287	0.0681	0.0488	0.0622	0.0251	0.0318	0.0619
cpREV+I+F	157	44948.5	43715.7	-21699.5	0.0918033	n/a	0.080292	0.0413108	0.0401719	0.0351504	0.0578247	0.0486618	0.0516126	0.0599472	0.0455557	0.0492312	0.0960294	0.0332867	0.0290418	0.0433297	0.0608273	0.0768753	0.0621732	0.0108195	0.01874	0.0591189
mtREV24+I	138	44899.5	43815.6	-21768.8	0.0773636	n/a	0.072	0.019	0.039	0.019	0.006	0.025	0.024	0.056	0.028	0.087	0.168	0.023	0.053	0.06	0.055	0.072	0.088	0.029	0.033	0.044
cpREV+I	138	45009	43925.1	-21823.6	0.0918033	n/a	0.0756	0.0621	0.041	0.0371	0.0091	0.0382	0.0495	0.0838	0.0246	0.0806	0.1011	0.0504	0.022	0.0506	0.0431	0.0622	0.0543	0.0181	0.0307	0.066

## Sheet: Caption
Table. Maximum Likelihood fits of 56 different amino acid substitution models
NOTE.-- Models with the lowest BIC scores (Bayesian Information Criterion) are considered to describe the substitution pattern the best. For each model, AICc value (Akaike Information Criterion, corrected), Maximum Likelihood value (lnL), and the number of parameters (including branch lengths) are also presented [1]. Non-uniformity of evolutionary rates among sites may be modeled by using a discr…
Abbreviations: GTR: General Time Reversible; JTT: Jones-Taylor-Thornton; rtREV: General Reverse Transcriptase; cpREV: General Reversible Chloroplast; mtREV24: General Reversible Mitochondrial.
1. Nei M. and Kumar S. (2000). Molecular Evolution and Phylogenetics. Oxford University Press, New York.
2. Kumar S., Stecher G., and Tamura K. (2016). MEGA7: Molecular Evolutionary Genetics Analysis version 7.0 for bigger datasets.Molecular Biology and Evolution 33:1870-1874.
Disclaimer: Although utmost care has been taken to ensure the correctness of the caption, the caption text is provided "as is" without any warranty of any kind. Authors advise the user to carefully check the caption prior to its use for any purpose and report any errors or problems to the authors immediately (www.megasoftware.net). In no event shall the authors and their employers be liable for a…

## Sheet: JTT
From\To	A	R	N	D	C	Q	E	G	H	I	L	K	M	F	P	S	T	W	Y	V
A	-	0.0014067	0.00123015	0.00219832	0.000603683	0.00118459	0.00341707	0.00673733	0.000261976	0.000985256	0.00146365	0.00113902	0.000569512	0.000290451	0.00513131	0.0137423	0.0138961	6.26464e-05	0.0002335	0.0100576
R	0.00211693	-	0.000994184	0.000411386	0.00107132	0.00642791	0.0010199	0.00526232	0.00382246	0.000651362	0.00175696	0.0201236	0.000522803	0.000137129	0.00185981	0.00353964	0.00197123	0.00093419	0.000394245	0.000591368
N	0.00222584	0.00119536	-	0.0147668	0.000329754	0.00163847	0.00185487	0.0029987	0.00480205	0.00133963	0.000649204	0.00781106	0.000401888	0.000154572	0.00031945	0.0179098	0.00714124	2.06096e-05	0.00117475	0.000566765
D	0.00329533	0.000409782	0.0122337	-	0.000110983	0.00110983	0.0248772	0.00492593	0.00122935	0.000315874	0.000290263	0.000870788	0.000230503	6.82971e-05	0.000332948	0.00208306	0.00128911	4.26857e-05	0.000759805	0.00108422
C	0.00228686	0.00269677	0.000690372	0.000280464	-	0.000194167	0.000172593	0.00211427	0.000862966	0.000409909	0.000776669	0.000151019	0.000496205	0.00142389	0.000323612	0.00761567	0.00142389	0.000819817	0.00353816	0.00213584
Q	0.00221641	0.00799188	0.00169428	0.00138526	9.59026e-05	-	0.0109435	0.00089509	0.00676646	0.000213117	0.00334593	0.00914271	0.000554104	9.59026e-05	0.00420906	0.00193936	0.00158772	0.00012787	0.000426234	0.000618039
E	0.00425199	0.000843311	0.0012756	0.0206505	5.66932e-05	0.00727799	-	0.00432286	0.000290553	0.000304726	0.000460632	0.00534333	0.0002126	9.21265e-05	0.000503152	0.00110552	0.0010063	8.50398e-05	0.0001063	0.00160158
G	0.00693575	0.00359979	0.00170609	0.00338287	0.000574559	0.00049248	0.00357634	-	0.000240377	0.000146571	0.00032832	0.000832525	0.000158297	0.000105531	0.000545245	0.00663088	0.000961508	0.000404537	8.79428e-05	0.00161815
H	0.00087591	0.00849252	0.00887335	0.00274198	0.000761661	0.0120914	0.000780702	0.000780702	-	0.00049508	0.00255156	0.00161853	0.000399872	0.000952076	0.00298952	0.00262773	0.00144716	9.52076e-05	0.00978734	0.000418913
I	0.00144042	0.000632787	0.0010824	0.000308067	0.000158197	0.000166523	0.000358024	0.000208154	0.00021648	-	0.0110238	0.000624461	0.0058616	0.00163192	0.00025811	0.0014321	0.00774331	9.99137e-05	0.000507895	0.0327883
L	0.0012355	0.000985519	0.000302867	0.000163452	0.000173067	0.00150953	0.000312482	0.000269215	0.000644193	0.00636501	-	0.000451896	0.00468242	0.0052545	0.00277868	0.00209603	0.000826874	0.000394208	0.000403822	0.00606214
K	0.00147212	0.0172827	0.00557933	0.00075078	5.15241e-05	0.00631538	0.00554988	0.0010452	0.00062565	0.000552044	0.000691895	-	0.000758141	5.15241e-05	0.000566765	0.00167821	0.00292951	6.62453e-05	0.000147212	0.000426914
M	0.0018716	0.00114168	0.000729925	0.000505333	0.000430469	0.000973233	0.000561481	0.000505333	0.000393037	0.0131761	0.0182294	0.00192775	-	0.000917085	0.000430469	0.00101067	0.0064196	0.000149728	0.000318172	0.0104623
F	0.000551499	0.000173019	0.000162206	8.65096e-05	0.000713704	9.73233e-05	0.000140578	0.000194647	0.000540685	0.00211949	0.0118194	7.56959e-05	0.000529871	-	0.000389293	0.00334143	0.000421734	0.000400107	0.00919165	0.00204379
P	0.00781381	0.00188191	0.000268844	0.000338223	0.000130086	0.00342559	0.000615739	0.000806531	0.00136156	0.000268844	0.00501263	0.000667773	0.000199465	0.000312206	-	0.00986916	0.00357302	5.20343e-05	0.000190792	0.00072848
S	0.0154954	0.00265213	0.0111608	0.00156688	0.00226683	0.00116874	0.00100177	0.00726286	0.000886185	0.00110452	0.00279983	0.00146413	0.000346768	0.00198428	0.00730781	-	0.0145	0.000231179	0.00105315	0.00140634
T	0.0182668	0.00172187	0.00518808	0.00113045	0.000494103	0.00111548	0.00106307	0.00122777	0.000568967	0.00696236	0.00128766	0.00297959	0.00256784	0.00029197	0.0030844	0.0169043	-	5.98913e-05	0.000336888	0.00393785
W	0.000336888	0.00333826	6.12524e-05	0.000153131	0.0011638	0.000367515	0.000367515	0.00211321	0.000153131	0.000367515	0.00251135	0.000275636	0.00024501	0.00113317	0.000183757	0.00110254	0.00024501	-	0.00125568	0.000826908
Y	0.000555918	0.000623713	0.00154572	0.00120675	0.00222367	0.000542359	0.000203385	0.000203385	0.00696931	0.000827098	0.00113895	0.00027118	0.000230503	0.0115251	0.000298298	0.00222367	0.000610154	0.000555918	-	0.000569477
V	0.011648	0.000455104	0.000362764	0.000837655	0.000652975	0.000382551	0.00149063	0.00182042	0.000145106	0.0259739	0.00831719	0.000382551	0.003687	0.00124659	0.000554039	0.00144446	0.00346934	0.000178084	0.00027702	-

## Sheet: JTT+F
From\To	A	R	N	D	C	Q	E	G	H	I	L	K	M	F	P	S	T	W	Y	V
A	-	0.00113756	0.00116311	0.00150673	0.00172012	0.00140296	0.00285465	0.00540838	0.000519048	0.000922435	0.00154331	0.00063741	0.000707036	0.000310839	0.00618253	0.0154951	0.0147731	4.7413e-05	0.000135514	0.00895743
R	0.00221097	-	0.000940007	0.000281964	0.00305258	0.00761285	0.000852028	0.00422432	0.00757338	0.00060983	0.00185259	0.0112614	0.000649048	0.000146754	0.00224082	0.0039911	0.00209563	0.000707029	0.000228804	0.000526681
N	0.00232472	0.000966656	-	0.0101212	0.000939592	0.00194051	0.00154957	0.00240721	0.00951421	0.00125421	0.000684539	0.00437115	0.000498935	0.000165422	0.000384893	0.0201941	0.00759194	1.55981e-05	0.000681778	0.000504769
D	0.00344173	0.000331381	0.0115671	-	0.000316231	0.00131442	0.0207826	0.00395428	0.00243568	0.000295733	0.000306061	0.000487302	0.000286164	7.3091e-05	0.000401157	0.00234874	0.00137046	3.23061e-05	0.000440961	0.000965618
C	0.00238845	0.00218081	0.000652751	0.00019223	-	0.000229961	0.000144186	0.00169722	0.00170978	0.000383772	0.000818942	8.45118e-05	0.000616027	0.00152384	0.000389909	0.00858701	0.00151376	0.000620467	0.00205341	0.00190221
Q	0.00231488	0.00646283	0.00160195	0.000949456	0.000273262	-	0.00914232	0.000718533	0.0134063	0.000199528	0.00352805	0.00511635	0.000687907	0.000102634	0.00507134	0.00218672	0.00168792	9.67767e-05	0.000247369	0.000550434
E	0.00444088	0.000681964	0.00120609	0.0141538	0.00016154	0.00861964	-	0.00347017	0.000575667	0.000285296	0.000485704	0.00299018	0.000263937	9.85931e-05	0.00060623	0.00124652	0.00106981	6.43612e-05	6.16922e-05	0.00142639
G	0.00724387	0.00291106	0.00161312	0.00231862	0.00163713	0.000583265	0.0029877	-	0.000476255	0.000137226	0.00034619	0.000465889	0.000196522	0.000112939	0.000656946	0.00747662	0.00102219	0.000306168	5.10385e-05	0.00144114
H	0.000914822	0.00686768	0.00838981	0.00187935	0.00217025	0.0143203	0.000652205	0.000626708	-	0.000463512	0.00269044	0.000905746	0.000496432	0.00101891	0.00360196	0.00296288	0.00153849	7.20566e-05	0.00568018	0.00037309
I	0.00150441	0.000511718	0.00102341	0.000211149	0.000450761	0.00019722	0.000299096	0.000167095	0.000428907	-	0.0116238	0.000349454	0.00727704	0.00174647	0.000310988	0.00161475	0.008232	7.56183e-05	0.000294762	0.0292018
L	0.00129039	0.000796964	0.000286362	0.00011203	0.000493131	0.0017878	0.000261049	0.000216112	0.00127633	0.00595917	-	0.000252886	0.00581311	0.00562333	0.00334794	0.00236337	0.00087906	0.000298351	0.000234362	0.00539903
K	0.00153752	0.013976	0.00527529	0.000514585	0.000146811	0.00747958	0.00463641	0.000839036	0.00123959	0.000516845	0.000729554	-	0.000941214	5.51407e-05	0.000682875	0.00189226	0.0031144	5.01368e-05	8.54359e-05	0.000380216
M	0.00195475	0.000923245	0.000690149	0.000346355	0.00122656	0.00115264	0.000469065	0.000405655	0.000778716	0.012336	0.0192216	0.00107879	-	0.000981458	0.000518656	0.00113957	0.00682475	0.00011332	0.000184655	0.00931784
F	0.000575999	0.000139916	0.000153366	5.92937e-05	0.00203361	0.000115264	0.00011744	0.000156252	0.00107125	0.00198434	0.0124627	4.23602e-05	0.000657823	-	0.000469046	0.00376762	0.000448351	0.000302815	0.00533447	0.00182023
P	0.00816094	0.00152185	0.000254193	0.000231818	0.000370662	0.00405707	0.000514393	0.000647442	0.00269764	0.000251702	0.00528546	0.000373693	0.000247631	0.00033412	-	0.0111279	0.00379852	3.93814e-05	0.000110728	0.000648794
S	0.0161838	0.00214471	0.0105526	0.00107394	0.00645905	0.00138419	0.000836889	0.00583025	0.00175578	0.00103409	0.00295222	0.000819343	0.000430504	0.00212357	0.00880492	-	0.0154152	0.000174964	0.000611205	0.0012525
T	0.0190783	0.00139244	0.00490536	0.000774809	0.00140788	0.00132111	0.000888097	0.000985592	0.00112728	0.00651843	0.00135775	0.00166741	0.00318791	0.000312464	0.00371628	0.0190604	-	4.53279e-05	0.000195517	0.00350711
W	0.000351855	0.00269956	5.79146e-05	0.000104956	0.00331609	0.000435264	0.000307024	0.00169638	0.000303396	0.000344081	0.00264804	0.000154249	0.000304174	0.00121271	0.000221403	0.00124317	0.000260473	-	0.000728744	0.000736456
Y	0.000580615	0.000504381	0.00146149	0.000827106	0.00633606	0.000642339	0.000169909	0.000163267	0.0138082	0.00077436	0.00120095	0.000151755	0.000286164	0.0123341	0.000359408	0.00250729	0.000648662	0.000420739	-	0.000507184
V	0.0121655	0.000368031	0.000342996	0.000574129	0.00186057	0.000453072	0.00124528	0.00146134	0.000287495	0.0243178	0.00876988	0.000214079	0.00457733	0.00133409	0.000667542	0.00162869	0.0036883	0.00013478	0.000160771	-

## Sheet: Dayhoff
From\To	A	R	N	D	C	Q	E	G	H	I	L	K	M	F	P	S	T	W	Y	V
A	-	0.000561098	0.00203865	0.0028803	0.000617207	0.0017394	0.00497507	0.0108292	0.000392768	0.00123441	0.00177681	0.00106609	0.000542394	0.000374065	0.00645262	0.0144389	0.0110349	0	0.000374065	0.00682669
R	0.0011949	-	0.000677113	0	0.000398302	0.00477962	0	0.000398302	0.00410251	0.0011949	0.000677113	0.018999	0.000677113	0.000278811	0.00266862	0.00545673	0.000796603	0.00107541	0.00011949	0.000796603
N	0.00439522	0.000685493	-	0.0214519	0	0.00201616	0.00379037	0.00629041	0.00911302	0.00145163	0.00149196	0.012984	0	0.000282262	0.00108872	0.0174196	0.00681461	0.000120969	0.00145163	0.0005242
D	0.00534913	0	0.0184788	-	0	0.00263983	0.0288645	0.00562701	0.00149359	0.00045155	0	0.00295244	0	0	0.000347346	0.00340399	0.00197987	0	0	0.000590489
C	0.00160474	0.000486285	0	0	-	0	0	0.000486285	0.000486285	0.000826684	0	0	0	0	0.000486285	0.00568953	0.000486285	0	0.00145885	0.00160474
Q	0.00395567	0.00510408	0.0021267	0.00323259	0	-	0.0179494	0.00127602	0.0103358	0.000340272	0.00319005	0.0062525	0.000850681	0	0.00395567	0.0019991	0.00157376	0	0	0.00114842
E	0.00875411	0	0.00309356	0.0273484	0	0.0138881	-	0.00368594	0.000756934	0.00115186	0.000493653	0.00342266	0.000230371	0	0.00131641	0.00283028	0.00102022	0	0.000329102	0.00121768
G	0.0106458	0.000183866	0.00286831	0.00297863	0.000183866	0.000551598	0.0020593	-	0.000183866	0	0.000312572	0.0011032	0.000128706	0.000312572	0.000900944	0.00827397	0.000919331	0	0	0.0017835
H	0.00101816	0.00499383	0.0109573	0.0020848	0.000484837	0.0117815	0.00111513	0.000484837	-	0.000145451	0.00193935	0.00111513	0	0.000969675	0.00242419	0.00126058	0.000678772	0.000145451	0.00193935	0.00145451
I	0.00291375	0.00132443	0.00158932	0.000573921	0.000750513	0.000353182	0.00154517	0	0.000132443	-	0.0111694	0.00189836	0.00251642	0.0039733	0.000309035	0.000882956	0.00569507	0	0.000573921	0.0291817
L	0.00181218	0.000324285	0.000705796	0	0	0.00143067	0.000286134	0.000324285	0.000763023	0.00482612	-	0.000743947	0.00394864	0.00318562	0.000820249	0.000610418	0.00099193	0.000247982	0.000438738	0.0057799
K	0.00115349	0.0096529	0.00651621	0.00172012	0	0.00297479	0.00210462	0.0012142	0.000465444	0.000870178	0.000789231	-	0.0018213	0	0.000870178	0.00339976	0.00404734	0	0.000202367	0.000344024
M	0.00319206	0.00187121	0	0	0	0.00220142	0.000770498	0.000770498	0	0.00627406	0.0227847	0.00990641	-	0.00187121	0.000440285	0.00220142	0.00308199	0	0	0.00847548
F	0.00081862	0.000286517	0.000286517	0	0	0	0	0.000695827	0.00081862	0.00368379	0.00683548	0	0.000695827	-	0.000286517	0.00163724	0.00040931	0.00040931	0.0106421	0.00040931
P	0.0110853	0.00215279	0.000867543	0.000321312	0.000321312	0.0029882	0.00128525	0.00157443	0.00160656	0.000224919	0.00138164	0.00138164	0.000128525	0.000224919	-	0.0086433	0.00234558	0	0	0.00160656
S	0.0180694	0.00320661	0.0101114	0.00229378	0.0027385	0.00110008	0.00201291	0.0105327	0.000608555	0.000468119	0.00074899	0.0039322	0.000468119	0.000936238	0.0062962	-	0.0162905	0.000397901	0.000514931	0.00100646
T	0.0164298	0.000556941	0.00470615	0.00158728	0.000278471	0.00103034	0.000863259	0.00139235	0.000389859	0.00359227	0.00144805	0.00556941	0.000779718	0.000278471	0.00203284	0.0193816	-	0	0.000640483	0.00517956
W	0	0.004189	0.000465444	0	0	0	0	0	0.000465444	0	0.00201692	0	0	0.00155148	0	0.00263752	0	-	0.000930888	0
Y	0.00108967	0.00016345	0.0019614	0	0.0016345	0	0.000544834	0	0.00217934	0.000708284	0.00125312	0.000544834	0	0.0141657	0	0.00119863	0.00125312	0.0003269	-	0.000926218
V	0.00919018	0.000503571	0.000327321	0.000428036	0.000830893	0.000679821	0.000931607	0.00244232	0.000755357	0.016643	0.00762911	0.000428036	0.00193875	0.000251786	0.00125893	0.00108268	0.00468321	0	0.000428036	-

## Sheet: Dayhoff+F
From\To	A	R	N	D	C	Q	E	G	H	I	L	K	M	F	P	S	T	W	Y	V
A	-	0.000566923	0.00202782	0.00215944	0.00106573	0.00221073	0.00518914	0.00732954	0.000532704	0.00164749	0.00199863	0.000440974	0.00106469	0.000407376	0.00774413	0.0159536	0.0117317	0	0.000234526	0.00623991
R	0.00110188	-	0.000673516	0	0.000687744	0.00607475	0	0.000269583	0.00556415	0.00159475	0.000761646	0.00785872	0.00132913	0.00030364	0.00320275	0.00602915	0.000846907	0.00110851	7.49164e-05	0.000728132
N	0.00405304	0.00069261	-	0.0160831	0	0.00256247	0.00395347	0.00425755	0.0123598	0.00193739	0.00167822	0.0053707	0	0.000307398	0.00130663	0.0192469	0.00724493	0.000124692	0.000910123	0.000479143
D	0.00493268	0	0.0183806	-	0	0.00335515	0.0301065	0.00380854	0.00202573	0.000602652	0	0.00122125	0	0	0.000416868	0.00376108	0.0021049	0	0	0.000539734
C	0.0014798	0.000491334	0	0	-	0	0	0.000329133	0.000659539	0.00110332	0	0	0	0	0.000583615	0.00628637	0.000516992	0	0.000914651	0.00146681
Q	0.0036477	0.00515708	0.0021154	0.00242356	0	-	0.0187217	0.000863652	0.0140182	0.000454137	0.00358831	0.00258628	0.00166984	0	0.0047474	0.00220881	0.00167314	0	0	0.00104971
E	0.00807257	0	0.00307712	0.0205038	0	0.0176514	-	0.00249476	0.00102662	0.0015373	0.000555282	0.00141574	0.000452205	0	0.00157989	0.00312717	0.00108464	0	0.000206335	0.00111301
G	0.00981703	0.000185775	0.00285307	0.00223316	0.00031748	0.000701065	0.00214791	-	0.000249374	0	0.000351595	0.000456325	0.000252643	0.000340408	0.00108127	0.00914192	0.000977384	0	0	0.0016302
H	0.000938891	0.00504567	0.0108991	0.00156303	0.000837164	0.014974	0.00116311	0.000328154	-	0.000194123	0.00218147	0.000461259	0	0.00105603	0.00290939	0.00139281	0.000721635	0.000149927	0.00121591	0.00132949
I	0.00268691	0.00133818	0.00158088	0.000430284	0.0012959	0.000448884	0.00161166	0	0.00017963	-	0.0125638	0.000785234	0.00493959	0.00432713	0.000370888	0.000975579	0.00605469	0	0.000359829	0.0266734
L	0.00167109	0.000327652	0.000702046	0	0	0.00181834	0.000298445	0.000219486	0.00103487	0.00644108	-	0.000307725	0.00775096	0.00346931	0.000984424	0.000674452	0.00105457	0.000255614	0.000275074	0.00528309
K	0.00106369	0.00975312	0.0064816	0.00128962	0	0.00378087	0.00219517	0.000821811	0.000631273	0.00116136	0.000887762	-	0.00357511	0	0.00104435	0.0037564	0.00430292	0	0.000126877	0.000314454
M	0.00294355	0.00189064	0	0	0	0.00279794	0.000803652	0.000521498	0	0.00837354	0.0256293	0.00409768	-	0.00203785	0.000528409	0.00243236	0.00327661	0	0	0.00774698
F	0.000754887	0.000289492	0.000284995	0	0	0	0	0.000470958	0.00111028	0.00491649	0.00768884	0	0.00136587	-	0.000343864	0.00180899	0.000435157	0.000421906	0.0066722	0.000374128
P	0.0102222	0.00217514	0.000862934	0.000240897	0.000554807	0.00379792	0.00134055	0.00106563	0.00217895	0.000300183	0.00155413	0.000571501	0.000252287	0.000244948	-	0.00955	0.0024937	0	0	0.00146847
S	0.0166626	0.00323991	0.0100576	0.00171971	0.00472854	0.00139817	0.00209952	0.00712885	0.000825371	0.000624765	0.000842497	0.00162651	0.00091889	0.00101961	0.00755639	-	0.0173192	0.000410146	0.000322844	0.000919947
T	0.0151507	0.000562724	0.00468115	0.00119003	0.000480833	0.00130953	0.000900404	0.00094239	0.000528758	0.00479435	0.00162883	0.00230373	0.00153054	0.000303269	0.00243971	0.0214147	-	0	0.000401561	0.00473435
W	0	0.00423249	0.000462971	0	0	0	0	0	0.000631273	0	0.00226872	0	0	0.00168964	0	0.00291419	0	-	0.000583635	0
Y	0.00100483	0.000165147	0.00195098	0	0.00282228	0	0.000568277	0	0.00295579	0.000945296	0.00140956	0.000225365	0	0.0154272	0	0.00132437	0.00133225	0.00033696	-	0.000846606
V	0.00847469	0.0005088	0.000325583	0.00032091	0.0014347	0.000864033	0.000971693	0.00165304	0.00102448	0.0222123	0.00858156	0.000177052	0.00380565	0.000274208	0.00151091	0.00119625	0.00497895	0	0.000268364	-

## Sheet: WAG
From\To	A	R	N	D	C	Q	E	G	H	I	L	K	M	F	P	S	T	W	Y	V
A	-	0.00129353	0.00106292	0.00224834	0.0010576	0.0017798	0.00490127	0.00629039	0.000412993	0.000499744	0.00182954	0.00299811	0.000929367	0.000431451	0.00351108	0.0124977	0.00690214	8.68013e-05	0.000452894	0.00758495
R	0.00254835	-	0.00132455	0.00044816	0.000543906	0.00594605	0.00135984	0.00259598	0.00278472	0.000483315	0.00228821	0.0177036	0.000710589	0.000210528	0.00165843	0.00453885	0.00180407	0.000893018	0.000717777	0.000952269
N	0.00235558	0.00149	-	0.0165185	0.000273148	0.00302374	0.00293298	0.00499761	0.00515507	0.00143262	0.000604743	0.00996434	0.000206179	0.000197104	0.000476135	0.014735	0.00660586	5.51781e-05	0.00204309	0.000742028
D	0.0034143	0.000345454	0.0113191	-	3.11962e-05	0.00120818	0.0191182	0.00384329	0.00121268	0.000101939	0.000389917	0.00158746	0.000107919	9.57837e-05	0.00103482	0.00397369	0.00121982	9.95638e-05	0.000612759	0.000575995
C	0.0047451	0.0012387	0.000552999	9.21696e-05	-	0.000193568	6.61161e-05	0.00136167	0.000324412	0.000439775	0.00176689	0.000244919	0.000406159	0.000815825	0.000267023	0.00521909	0.00166926	0.000550172	0.00102311	0.0037892
Q	0.00419788	0.0071188	0.00321814	0.00187651	0.000101758	-	0.0169361	0.00146547	0.00559525	0.00029446	0.00399776	0.0128851	0.0016073	0.000204808	0.00227809	0.00381467	0.00279172	0.000165524	0.00042839	0.00113918
E	0.00731303	0.0010299	0.00197469	0.0187844	2.19873e-05	0.0107138	-	0.00252073	0.000742746	0.000329298	0.000709275	0.00854982	0.000327775	0.000166301	0.00166543	0.00261365	0.00267729	0.000120118	0.000369304	0.00222606
G	0.00654549	0.00137114	0.00234654	0.00263347	0.000315798	0.000646518	0.00175793	-	0.000324983	7.87093e-05	0.000281864	0.00123581	0.00018109	0.000102344	0.000594483	0.00497498	0.000734865	0.00025855	0.00019491	0.000708002
H	0.00146438	0.005012	0.00824797	0.0028315	0.00025638	0.00841147	0.00176507	0.00110741	-	0.000357202	0.00229644	0.00294573	0.000420366	0.00139251	0.00169921	0.00274427	0.00154015	0.000201456	0.00728709	0.000447525
I	0.00089324	0.0004385	0.00115546	0.000119984	0.000175197	0.000223145	0.000394477	0.000135202	0.000180062	-	0.0145796	0.0010713	0.00442839	0.0021716	0.000243897	0.00118437	0.00474488	0.000163028	0.000790464	0.0295732
L	0.00183843	0.00116713	0.000274206	0.000258011	0.000395721	0.00170319	0.000477673	0.000272195	0.000650802	0.00819652	-	0.000852044	0.0050489	0.00433548	0.00101495	0.00127817	0.00106283	0.000510459	0.000749919	0.00680728
K	0.0041871	0.01255	0.00627936	0.00145992	7.62366e-05	0.00762948	0.00800265	0.00165864	0.00116024	0.000837061	0.00118419	-	0.000971785	0.000182088	0.00135922	0.00358576	0.00451326	0.000105501	0.000250709	0.00115488
M	0.0041281	0.00160214	0.000413246	0.000315663	0.0004021	0.00302691	0.000975776	0.000773023	0.000526598	0.0110049	0.0223179	0.00309077	-	0.00244044	0.000418164	0.00183122	0.00493349	0.000395676	0.000806017	0.00778323
F	0.000972518	0.000240876	0.000200476	0.000142173	0.000409862	0.000195729	0.00025123	0.000221699	0.000885225	0.00273858	0.00972519	0.000293887	0.00123843	-	0.000394037	0.00202411	0.000559376	0.00117362	0.0121424	0.00245731
P	0.00664634	0.00159352	0.0004067	0.00128994	0.000112659	0.00182832	0.0021129	0.00108148	0.000907151	0.000258302	0.00191198	0.00184232	0.000178207	0.000330913	-	0.00598145	0.0025882	0.000106959	0.000406447	0.00119062
S	0.0155736	0.00287095	0.00828537	0.00326074	0.00144954	0.00201539	0.00218283	0.00595783	0.000964445	0.000825708	0.00158505	0.00319946	0.000513734	0.001119	0.00393754	-	0.0142462	0.000401841	0.00148057	0.000880012
T	0.00979989	0.0013002	0.00423222	0.0011405	0.000528247	0.00168054	0.00254768	0.00100272	0.000616722	0.00376914	0.00150175	0.00458841	0.00157699	0.000352351	0.0019413	0.0162321	-	8.50604e-05	0.000547736	0.00524905
W	0.000522694	0.0027296	0.00014993	0.000394805	0.000738405	0.000422594	0.000484776	0.00149624	0.000342129	0.000549239	0.00305898	0.000454894	0.00053641	0.00313531	0.000340247	0.00194184	0.000360754	-	0.00467576	0.0013815
Y	0.00111224	0.000894764	0.00226407	0.000990948	0.000560013	0.000446047	0.000607849	0.000460013	0.00504712	0.00108608	0.00183278	0.000440864	0.000445638	0.0132294	0.000527305	0.00291788	0.000947402	0.00190692	-	0.00119003
V	0.00926811	0.000590631	0.000409129	0.000463466	0.00103196	0.000590161	0.001823	0.000831397	0.000154221	0.020217	0.00827765	0.00101044	0.00214109	0.00133209	0.000768547	0.000862911	0.00451733	0.000280329	0.0005921	-

## Sheet: WAG+F
From\To	A	R	N	D	C	Q	E	G	H	I	L	K	M	F	P	S	T	W	Y	V
A	-	0.00122907	0.00110478	0.00140115	0.00320341	0.00238491	0.00440663	0.00458104	0.000778844	0.000513408	0.00206113	0.00162719	0.00139967	0.000491968	0.00471992	0.0139775	0.00711341	6.60248e-05	0.000243343	0.00639692
R	0.00238883	-	0.00137671	0.00027929	0.00164746	0.00796764	0.00122261	0.00189055	0.00525157	0.000496529	0.00257785	0.00960841	0.00107018	0.000240057	0.00222942	0.0050763	0.00185929	0.000679268	0.000385667	0.000803115
N	0.00220813	0.00141574	-	0.0102943	0.000827351	0.00405178	0.00263698	0.00363956	0.0097217	0.00147179	0.000681293	0.00540803	0.000310516	0.000224751	0.000640066	0.0164798	0.00680806	4.19708e-05	0.00109777	0.000625804
D	0.00320057	0.000328238	0.0117649	-	9.44918e-05	0.00161894	0.0171888	0.00279891	0.00228693	0.000104726	0.000439274	0.000861574	0.000162532	0.000109219	0.0013911	0.00444422	0.00125716	7.57325e-05	0.00032924	0.000485778
C	0.00444806	0.00117697	0.000574776	5.74395e-05	-	0.000259379	5.94436e-05	0.000991647	0.000611793	0.0004518	0.00199054	0.000132927	0.000611696	0.000930255	0.000358957	0.00583708	0.00172036	0.000418485	0.000549725	0.0031957
Q	0.00393509	0.00676402	0.00334487	0.00116943	0.00030822	-	0.0152269	0.00106724	0.0105518	0.000302511	0.00450381	0.00699325	0.00242067	0.000233536	0.00306242	0.00426637	0.00287717	0.000125905	0.000230177	0.000960748
E	0.00685525	0.000978575	0.00205246	0.0117063	6.65983e-05	0.0143564	-	0.00183574	0.00140071	0.000338302	0.000799056	0.00464031	0.000493646	0.000189627	0.00223882	0.00292314	0.00275925	9.13672e-05	0.00019843	0.00187739
G	0.00613575	0.00130281	0.00243894	0.00164116	0.000956537	0.000866327	0.00158052	-	0.00061287	8.08613e-05	0.000317543	0.000670719	0.00027273	0.000116699	0.000799159	0.00556407	0.000757359	0.000196664	0.000104727	0.000597108
H	0.00137271	0.00476222	0.00857278	0.00176457	0.00077656	0.0112713	0.00158694	0.000806481	-	0.000366968	0.00258713	0.00159876	0.000633093	0.00158783	0.00228424	0.00306923	0.00158729	0.000153236	0.00391541	0.000377429
I	0.000837325	0.000416646	0.00120096	7.47731e-05	0.000530663	0.000299012	0.000354666	9.84621e-05	0.000339571	-	0.0164251	0.000581437	0.00666937	0.0024762	0.000327869	0.00132461	0.00489012	0.000124006	0.000424722	0.0249412
L	0.00172335	0.00110896	0.000285004	0.000160791	0.00119862	0.00228225	0.000429466	0.000198229	0.00122732	0.00842062	-	0.000462437	0.00760389	0.00494359	0.00136439	0.00142951	0.00109537	0.000388277	0.000402937	0.00574106
K	0.00392499	0.0119246	0.00652664	0.000909811	0.000230917	0.0102234	0.00719501	0.00120792	0.00218804	0.000859947	0.00133409	-	0.00146356	0.000207628	0.00182719	0.00401036	0.00465141	8.02484e-05	0.000134708	0.000973991
M	0.00386969	0.00152229	0.00042952	0.000196719	0.00121794	0.00405603	0.0008773	0.000562962	0.000993087	0.0113058	0.025143	0.00167748	-	0.00278275	0.000562135	0.00204805	0.0050845	0.000300968	0.000433079	0.00656414
F	0.000911639	0.000228871	0.000208371	8.86015e-05	0.00124145	0.000262274	0.000225875	0.000161455	0.0016694	0.00281346	0.0109562	0.000159504	0.00186514	-	0.000529702	0.00226379	0.000576498	0.000892703	0.00652421	0.00207243
P	0.00623029	0.00151411	0.000422716	0.000803879	0.000341238	0.00244993	0.00189967	0.000787597	0.00171075	0.000265364	0.002154	0.0009999	0.000268389	0.000377328	-	0.00668972	0.00266742	8.13572e-05	0.000218387	0.00100414
S	0.0145987	0.00272787	0.00861165	0.00203207	0.00439059	0.0027006	0.00196254	0.00433885	0.0018188	0.000848284	0.00178569	0.00173647	0.000773709	0.00127595	0.00529321	-	0.0146822	0.000305658	0.00079552	0.000742176
T	0.00918643	0.0012354	0.00439888	0.000710751	0.00160003	0.00225191	0.00229056	0.000730243	0.00116305	0.0038722	0.00169185	0.00249031	0.00237502	0.000401773	0.00260967	0.0181541	-	6.47006e-05	0.000294303	0.00442689
W	0.000489974	0.00259357	0.000155834	0.00024604	0.00223659	0.000566271	0.000435852	0.00108965	0.000645205	0.000564256	0.00344619	0.000246889	0.000807861	0.00357508	0.000457391	0.00217178	0.000371796	-	0.00251232	0.00116512
Y	0.00104261	0.000850172	0.00235322	0.000617552	0.00169625	0.000597698	0.000546504	0.000335009	0.00951812	0.00111578	0.00206477	0.000239274	0.000671153	0.015085	0.000708852	0.00326339	0.000976401	0.00145048	-	0.00100364
V	0.00868793	0.000561196	0.00042524	0.000288829	0.00312574	0.000790808	0.00163902	0.000605473	0.000290838	0.0207697	0.00932546	0.000548403	0.00322459	0.00151893	0.00103315	0.000965089	0.0046556	0.000213231	0.00031814	-

## Sheet: LG
From\To	A	R	N	D	C	Q	E	G	H	I	L	K	M	F	P	S	T	W	Y	V
A	-	0.0012077	0.000590135	0.00106464	0.00163538	0.00200807	0.00377571	0.00601616	0.00040742	0.000472971	0.00198931	0.0017602	0.00131017	0.00054504	0.00263396	0.0146919	0.00579001	0.000110741	0.000379807	0.00894738
R	0.00170694	-	0.00160289	0.00033397	0.000351211	0.00581349	0.00132324	0.00113621	0.00275498	0.000400874	0.00151888	0.0207545	0.000564302	0.000113266	0.000743751	0.0026671	0.00156688	0.000363754	0.000545428	0.000600106
N	0.00111155	0.00213611	-	0.0136767	0.000347411	0.00351088	0.00196944	0.00418632	0.00511945	0.00060452	0.000344321	0.00703754	0.00043244	0.000192332	0.000361856	0.0124578	0.00541432	2.78058e-05	0.00106162	0.000293888
D	0.00158668	0.000352157	0.0108216	-	4.11006e-05	0.00108362	0.0190645	0.00246036	0.00105258	3.37453e-05	7.58616e-05	0.000928328	2.97786e-05	3.74158e-05	0.000882249	0.00385473	0.00115248	1.83162e-05	0.000234357	0.000133329
C	0.00999481	0.00151867	0.00112725	0.000168545	-	0.000175586	1.27209e-05	0.00165766	0.000727224	0.00101213	0.00298901	4.35229e-05	0.00104167	0.00237447	0.000168601	0.00865405	0.00309453	0.000410645	0.00202173	0.00688046
Q	0.00389457	0.00797735	0.00361509	0.00141016	5.57206e-05	-	0.0150098	0.000780277	0.00546489	0.000229979	0.00293089	0.010611	0.00194953	7.70293e-05	0.00139631	0.00380361	0.00292311	0.000144739	0.000446375	0.000738625
E	0.00417023	0.00103405	0.00115485	0.0141286	2.29891e-06	0.00854783	-	0.00101582	0.000481242	0.000139732	0.000350591	0.00592896	0.000202504	4.04127e-05	0.00093806	0.00190199	0.00163604	4.77066e-05	0.000208216	0.000860488
G	0.0082961	0.00110855	0.00306484	0.00227649	0.000374019	0.000554782	0.00126826	-	0.000353635	2.74792e-05	0.000222719	0.000973199	0.000162645	0.000192463	0.000440527	0.00540782	0.000351368	0.000164527	9.48463e-05	0.000269352
H	0.00144098	0.00689404	0.00961302	0.00249793	0.00042085	0.00996588	0.00154105	0.000907018	-	0.000343709	0.00184329	0.00228757	0.000515742	0.00146548	0.00113811	0.00307692	0.00158115	0.000365866	0.00920524	0.000417939
I	0.000601636	0.000360785	0.000408256	2.88021e-05	0.000210659	0.000150837	0.000160929	2.53483e-05	0.000123616	-	0.0208577	0.000521871	0.00498129	0.00239053	0.000175085	0.000199236	0.00279755	6.84237e-05	0.000403335	0.0373966
L	0.00158746	0.000857559	0.000145876	4.06194e-05	0.000390275	0.00120592	0.000253302	0.000128885	0.000415889	0.0130848	-	0.000451108	0.00735764	0.00557003	0.000557053	0.000566541	0.000819818	0.000379702	0.00051977	0.00597955
K	0.00215437	0.0179725	0.00457299	0.000762378	8.71603e-06	0.00669628	0.00657013	0.000863782	0.000791621	0.000502136	0.000691892	-	0.000765333	5.13844e-05	0.000873003	0.00232688	0.00307663	3.05817e-05	0.000228849	0.000650376
M	0.00451352	0.00137544	0.000790925	6.88342e-05	0.000587166	0.00346289	0.000631627	0.000406324	0.000502349	0.0134906	0.0317634	0.00215418	-	0.00386458	0.000223324	0.00107834	0.0054676	0.000426606	0.000834874	0.00666775
F	0.00101873	0.000149785	0.000190854	4.69241e-05	0.000726173	7.42342e-05	6.83889e-05	0.000260868	0.000774449	0.00351256	0.0130463	7.84698e-05	0.00209673	-	0.00021128	0.00112452	0.000446533	0.00150569	0.0135367	0.00229906
P	0.00472881	0.000944736	0.000344906	0.00106279	4.95275e-05	0.00129254	0.00152479	0.000573536	0.000577711	0.000247111	0.00125326	0.00128056	0.000116383	0.000202942	-	0.00415886	0.00154653	5.82949e-05	0.000155443	0.00104123
S	0.0189818	0.00243803	0.00854522	0.00334168	0.00182946	0.00253381	0.00222488	0.00506672	0.00112398	0.000202361	0.000917258	0.00245627	0.000404414	0.000777316	0.0029929	-	0.0175156	0.000152499	0.000694789	0.000345443
T	0.00859108	0.00164492	0.00426515	0.0011474	0.00075129	0.00223631	0.00219787	0.000378073	0.000663327	0.00326322	0.00152436	0.0037298	0.00235492	0.000354481	0.00127816	0.0201156	-	8.62956e-05	0.000426436	0.00768418
W	0.000725662	0.00168645	9.67348e-05	8.05328e-05	0.000440288	0.000489026	0.000283037	0.000781826	0.00067785	0.000352479	0.00311795	0.000163731	0.000811457	0.00527877	0.000212772	0.000773453	0.000381107	-	0.00546714	0.000665504
Y	0.000879221	0.000893333	0.00130475	0.00036402	0.000765778	0.000532788	0.000436404	0.000159221	0.00602498	0.000734009	0.00150781	0.000432841	0.000561007	0.0167656	0.00020043	0.00124488	0.000665305	0.00193139	-	0.000875515
V	0.0102309	0.000485495	0.00017841	0.000102295	0.00128729	0.000435471	0.00089084	0.000223348	0.000135118	0.0336162	0.00856812	0.000607608	0.00221313	0.00140649	0.000663161	0.000305727	0.00592168	0.000116129	0.000432459	-

## Sheet: LG+F
From\To	A	R	N	D	C	Q	E	G	H	I	L	K	M	F	P	S	T	W	Y	V
A	-	0.000891041	0.000564244	0.000704751	0.00730304	0.00239476	0.00271976	0.00628432	0.000829499	0.000374274	0.00192629	0.000906162	0.00165635	0.000557774	0.00363467	0.0184391	0.00674942	9.92101e-05	0.000208201	0.00764283
R	0.00173183	-	0.00153257	0.000221076	0.00156839	0.006933	0.000953172	0.00118685	0.00560908	0.000317223	0.00147076	0.0106845	0.000713408	0.000115912	0.00102632	0.00334735	0.00182651	0.000325879	0.00029899	0.000512609
N	0.00112776	0.00157602	-	0.00905347	0.00155142	0.00418698	0.00141865	0.00437291	0.0104231	0.000478373	0.000333413	0.00362297	0.000546704	0.000196825	0.000499335	0.0156352	0.00631148	2.49105e-05	0.000581954	0.000251038
D	0.00160982	0.000259821	0.0103468	-	0.000183541	0.00129229	0.0137328	0.00257003	0.00214302	2.67035e-05	7.34583e-05	0.000477909	3.7647e-05	3.82899e-05	0.00121744	0.00483788	0.00134345	1.6409e-05	0.000128469	0.000113889
C	0.0101406	0.00112048	0.0010778	0.000111571	-	0.000209399	9.16326e-06	0.00173154	0.00148061	0.000800924	0.00289432	2.24059e-05	0.00131691	0.00242995	0.000232657	0.0108613	0.0036073	0.000367887	0.00110826	0.00587727
Q	0.00395136	0.00588568	0.00345649	0.000933475	0.000248829	-	0.010812	0.000815056	0.0111264	0.000181989	0.00283804	0.00546262	0.00246466	7.8829e-05	0.0019268	0.00477373	0.00340747	0.000129669	0.000244692	0.000630931
E	0.00423105	0.00076292	0.00110418	0.0093526	1.02662e-05	0.0101939	-	0.00106109	0.0009798	0.000110574	0.000339484	0.00305227	0.000256012	4.13569e-05	0.00129445	0.00238709	0.00190714	4.27392e-05	0.000114139	0.000735027
G	0.00841708	0.000817884	0.00293038	0.00150695	0.00167024	0.000661617	0.000913568	-	0.000719994	2.1745e-05	0.000215663	0.000501009	0.00020562	0.000196959	0.000607895	0.00678709	0.00040959	0.000147396	5.19924e-05	0.000230079
H	0.00146199	0.00508642	0.00919127	0.00165354	0.00187937	0.011885	0.00111007	0.000947447	-	0.000271986	0.00178489	0.00117766	0.000652018	0.00149972	0.0015705	0.00386169	0.00184315	0.000327771	0.00504609	0.000357002
I	0.000610409	0.000266187	0.000390344	1.90659e-05	0.000940728	0.000179884	0.000115922	2.64782e-05	0.00025168	-	0.020197	0.000268663	0.0062975	0.00244638	0.000241604	0.000250051	0.0032611	6.12992e-05	0.000221098	0.0319441
L	0.00161061	0.000632706	0.000139476	2.68885e-05	0.00174283	0.00143814	0.000182461	0.00013463	0.000846741	0.0103543	-	0.000232233	0.00930176	0.00570016	0.000768692	0.000711038	0.000955663	0.000340166	0.000284925	0.00510771
K	0.00218578	0.0132601	0.00437236	0.000504666	3.89228e-05	0.00798579	0.00473267	0.000902284	0.00161172	0.000397353	0.000669973	-	0.000967558	5.25849e-05	0.00120468	0.00292035	0.00358643	2.73974e-05	0.00012545	0.000555549
M	0.00457933	0.00101479	0.000756225	4.55656e-05	0.00262208	0.00412974	0.000454981	0.000424436	0.00102277	0.0106754	0.0307572	0.00110898	-	0.00395487	0.000308171	0.00135337	0.00637358	0.000382187	0.000457657	0.00569557
F	0.00103358	0.000110511	0.000182481	3.1062e-05	0.00324283	8.85296e-05	4.92626e-05	0.000272496	0.00157676	0.00277958	0.012633	4.03968e-05	0.00265075	-	0.000291551	0.00141133	0.000520523	0.00134891	0.00742046	0.00196385
P	0.00479777	0.000697025	0.000329774	0.000703524	0.000221173	0.00154144	0.00109836	0.0005991	0.00117621	0.000195545	0.00121355	0.000659242	0.000147135	0.000207684	-	0.00521959	0.00180279	5.22251e-05	8.52099e-05	0.000889412
S	0.0192586	0.00179878	0.00817032	0.00221207	0.00816973	0.00302175	0.00160265	0.00529256	0.00228841	0.000160134	0.000888199	0.0012645	0.000511273	0.000795477	0.00412998	-	0.0204179	0.00013662	0.000380866	0.000295077
T	0.00871636	0.00121362	0.00407802	0.000759534	0.003355	0.00266696	0.0015832	0.000394925	0.00135052	0.00258227	0.00147607	0.00192013	0.00297717	0.000362763	0.00176376	0.0252461	-	7.73102e-05	0.000233762	0.0065638
W	0.000736244	0.00124426	9.24908e-05	5.33097e-05	0.00196617	0.000583199	0.00020388	0.000816674	0.00138009	0.000278926	0.00301918	8.42897e-05	0.00102587	0.0054021	0.00029361	0.000970724	0.000444256	-	0.00299695	0.000568472
Y	0.000892042	0.0006591	0.0012475	0.000240967	0.0034197	0.000635388	0.000314355	0.000166318	0.0122667	0.000580841	0.00146004	0.000222829	0.000709243	0.0171573	0.000276579	0.00156239	0.000775547	0.00173029	-	0.000747862
V	0.0103801	0.000358198	0.000170583	6.77153e-05	0.00574861	0.000519331	0.0006417	0.000233303	0.000275098	0.0266014	0.00829668	0.0003128	0.00279791	0.00143935	0.000915113	0.000383703	0.00690291	0.000104037	0.000237063	-

[truncated: 48 more sheets: rtREV, rtREV+F, mtREV24+F, cpREV+F, cpREV, mtREV24, JTT+G, JTT+G+I, JTT+G+F, JTT+G+I+F, Dayhoff+G, Dayhoff+G+I, Dayhoff+G+F, Dayhoff+G+I+F, LG+G, LG+G+I, WAG+G, WAG+G+I, LG+G+F, WAG+G+F …]
