# Supplementary material for: Phylogenetic analysis of the SINA/SIAH ubiquitin E3 ligase family in Metazoa
Source: BMC Evol Biol. 2017 Aug 7;17:182. doi: 10.1186/s12862-017-1024-x (PMC5547486; doi:10.1186/s12862-017-1024-x)
Supplement: Supplementary file 13 — Sequence alignment of the four consensus sequences (SINA, SIAH1, SIAH2, SIAH3). Consists of 4 sequences generated from the refined subalignments (see Methods). (FASTA 1 kb) [file 12862_2017_1024_MOESM13_ESM.fasta]

>SINA
MSRPSAS---XXXSSXTP-------------------XSXSTSSA-------------------------------DLASLFECPVCFDYVLPPI-LQCQ----------SGHLVCSNCRPKLTCCPTCRGPLG-NIRNLAMEKVANTVXFPCKYSSSGCPVT-----------------------------------LLHTEKXEHEEXCEFRPYSCPCPGASCKWQGSLDQVMPHLMHXHKSITTLQGEDIVFLATDINLPGAVDWVMMQSCFGHHFMLVLEKQEKYDGHQQFYAIVQLIGTRKQAENFAYRLELNGHRRRLXWEATPRSIHEGVASAILNSDCLVFDTNIAQLFADNGNLGINVTISMV---------
>SIAH1
MSRQTATALPTGTSKCTPSQRVP------------ALTGTTASNN-------------------------------DLASLFECPVCFDYVLPPI-LQCQ----------SGHLVCSNCRPKLTCCPTCRGPLG-SIRNLAMEKVANSVLFPCKYASSGCEIT-----------------------------------LPHTEKADHEELCEFRPYSCPCPGASCKWQGSLDAVMPHLMHQHKSITTLQGEDIVFLATDINLPGAVDWVMMQSCFGFHFMLVLEKQEKYDGHQQFFAIVQLIGTRKQAENFAYRLELNGHRRRLTWEATPRSIHEGIATAIMNSDCLVFDTSIAQLFAENGNLGINVTISMC---------
>SIAH2
MSRPSSA----GPSANKPCGKQPPPQPQHAPSPAAAPAAATISAAGPGSSAVPAAAAVISGPGGGGGAGPVSPQHHELTSLFECPVCFDYVLPPI-LQCQ----------AGHLVCNQCRQKLSCCPTCRGSLTPSIRNLAMEKVASAVLFPCKYATTGCSLT-----------------------------------LHHTEKPEHEDICEYRPYSCPCPGASCKWQGSLEAVMSHLMHAHKSITTLQGEDIVFLATDINLPGAVDWVMMQSCFGHHFMLVLEKQEKYEGHQQFFAIVLLIGTRKQAENFAYRLELNGNRRRLTWEATPRSIHDGVAAAIMNSDCLVFDTAIAHLFADNGNLGINVTISTCCP-------
>SIAH3
-------------------------------------------------------------------------------MLFFTQ-CFGAVLDLIHLRFQHYKAKRVFSAAGQLVC-------VVNPT---------HNL-------------KYVSXRCAVTQSSPEQGSXHPHHLPHHHXHHRHHHHLRHHARPHHLHHQEXGXHDP--QLTPCLCTCPLFSCQWEGHLEVVVPHLRQTHR-IDILQGAEIVFLATDMHLPAPADWIIMHSCLGHHFLLVLRKQEKHEGHPQFFATMMLIGTPTQADNFTYRLELNRNQRRLKWEATPRSVLECVDSVITDGDCLVLNTSLAQLFSDNGSLAIGIAITASKVHSSEAEM
